# Supplementary material for: Integrated analysis of tumor microenvironment features to establish a diagnostic model for papillary thyroid cancer using bulk and single-cell RNA sequencing technology
Source: J Cancer Res Clin Oncol. 2023 Sep 21;149(18):16837–50. doi: 10.1007/s00432-023-05420-8 (PMC10645658; doi:10.1007/s00432-023-05420-8)
Supplement: Supplementary file 1 — Supplementary file1 (CSV 1 KB) [file 432_2023_5420_MOESM1_ESM.csv]

Table S1.The sequences of primers of 6 diagnostic genes
NELL2
Forward Primer	GAGCTGAACAGCGAATGAATAGA
Reverse Primer	AATTCTCGGTAGGTGGTTCCC
TRPC5
Forward Primer	CAGCGTGTATGTGGGTGATG
Reverse Primer	GGAGTGATGTCCGGTGTGAAT
TENM1
Forward Primer	ATCCTTGACTGACACTGACCA
Reverse Primer	TCCTCTGAAGAGAGTCCGCTG
DMD
Forward Primer	AGCAAGAGCACAACAATTTGGT
Reverse Primer	CCCTGTTCGTCCCGTATCATAA
SLC35F3
Forward Primer	CGGGCGCAACTCAAGAAGAT
Reverse Primer	CCCACGTAGTACAACGGGA
AUTS2
Forward Primer	TCAGATCGAGAAAATGACCGC
Reverse Primer	GCTGAACTATCACTGAGCCTTT
