# Supplementary material for: Integrated analysis of tumor microenvironment features to establish a diagnostic model for papillary thyroid cancer using bulk and single-cell RNA sequencing technology
Source: J Cancer Res Clin Oncol. 2023 Sep 21;149(18):16837–50. doi: 10.1007/s00432-023-05420-8 (PMC10645658; doi:10.1007/s00432-023-05420-8)
Supplement: Supplementary file 2 — Supplementary file2 (CSV 20 KB) [file 432_2023_5420_MOESM2_ESM.csv]

Table S2 up-regulated genes in 8 distinct subgroups in papillary thyroid cancer
	p_val	avg_log2FC	pct.1	pct.2	p_val_adj	gene	group1	group2	test_group_number	test_group
1	0	1.585818169	0.998	0.892	0	INTS6	0	others	8	0;1;2;3;4;5;6;7
2	0	1.45129887	0.946	0.657	0	PDE4C	0	others	8	0;1;2;3;4;5;6;7
3	1.32E-299	1.135388623	0.952	0.711	1.18E-294	LINC01619	0	others	8	0;1;2;3;4;5;6;7
4	3.90E-274	1.023880749	0.984	0.839	3.48E-269	LRRC23	0	others	8	0;1;2;3;4;5;6;7
5	5.14E-265	1.07991825	0.897	0.609	4.58E-260	LINC01004	0	others	8	0;1;2;3;4;5;6;7
6	2.34E-246	1.252442548	0.769	0.398	2.09E-241	STPG4	0	others	8	0;1;2;3;4;5;6;7
7	3.09E-242	1.076317929	0.913	0.702	2.75E-237	KDM3B	0	others	8	0;1;2;3;4;5;6;7
8	4.73E-230	1.263962621	0.652	0.253	4.22E-225	KIAA0319	0	others	8	0;1;2;3;4;5;6;7
9	3.04E-224	1.110791548	0.859	0.578	2.71E-219	AC119674.1	0	others	8	0;1;2;3;4;5;6;7
10	9.39E-224	1.463063093	0.74	0.391	8.37E-219	AMPD3	0	others	8	0;1;2;3;4;5;6;7
15	1.12E-207	1.077423761	0.855	0.582	9.94E-203	TESK2	0	others	8	0;1;2;3;4;5;6;7
16	1.13E-207	1.090452966	0.976	0.861	1.01E-202	KCNQ1OT1	0	others	8	0;1;2;3;4;5;6;7
11154	0	1.281343147	0.61	0.026	0	AC024230.1	1	others	8	0;1;2;3;4;5;6;7
11158	0	1.382584278	0.879	0.321	0	GABBR2	1	others	8	0;1;2;3;4;5;6;7
11161	1.35E-276	1.273141463	0.992	0.879	1.21E-271	NRP2	1	others	8	0;1;2;3;4;5;6;7
11164	5.69E-261	1.406116697	0.7	0.195	5.07E-256	MGP	1	others	8	0;1;2;3;4;5;6;7
11166	1.07E-247	1.059346741	0.88	0.437	9.53E-243	KLK11	1	others	8	0;1;2;3;4;5;6;7
11171	7.71E-236	1.109181836	0.709	0.204	6.88E-231	LCN6	1	others	8	0;1;2;3;4;5;6;7
11173	2.12E-230	1.032730479	0.853	0.438	1.89E-225	SCG5	1	others	8	0;1;2;3;4;5;6;7
11180	1.02E-202	1.10674292	0.558	0.149	9.07E-198	LCN10	1	others	8	0;1;2;3;4;5;6;7
11219	7.61E-134	1.446943807	0.435	0.118	6.78E-129	SFTPB	1	others	8	0;1;2;3;4;5;6;7
11278	1.70E-100	1.143443258	0.783	0.51	1.52E-95	G0S2	1	others	8	0;1;2;3;4;5;6;7
11286	6.55E-95	1.31119939	0.936	0.866	5.84E-90	CITED1	1	others	8	0;1;2;3;4;5;6;7
22711	6.03E-237	1.013389315	1	0.97	5.38E-232	FOS	2	others	8	0;1;2;3;4;5;6;7
22712	1.78E-220	1.090131732	1	0.954	1.59E-215	DUSP1	2	others	8	0;1;2;3;4;5;6;7
22713	3.13E-220	1.75304411	0.992	0.893	2.79E-215	HSPA1A	2	others	8	0;1;2;3;4;5;6;7
22715	7.57E-212	1.035140393	0.999	0.985	6.75E-207	HSPA8	2	others	8	0;1;2;3;4;5;6;7
22717	7.13E-206	1.177034679	0.998	0.928	6.36E-201	DNAJB1	2	others	8	0;1;2;3;4;5;6;7
22718	1.66E-201	1.370322268	0.977	0.835	1.48E-196	HSPA1B	2	others	8	0;1;2;3;4;5;6;7
22724	6.86E-167	1.075466175	1	1	6.12E-162	HSP90AA1	2	others	8	0;1;2;3;4;5;6;7
22726	5.48E-160	1.051767568	0.994	0.928	4.89E-155	ATF3	2	others	8	0;1;2;3;4;5;6;7
22750	7.02E-84	1.06943944	0.759	0.561	6.26E-79	RGCC	2	others	8	0;1;2;3;4;5;6;7
23213	3.43E-24	1.138034098	0.209	0.099	3.06E-19	HSPA6	2	others	8	0;1;2;3;4;5;6;7
25328	2.66E-07	1.117376566	0.402	0.358	0.023745261	CRYAB	2	others	8	0;1;2;3;4;5;6;7
33606	5.61E-65	1.047884852	0.848	0.5	5.00E-60	S100A10	3	others	8	0;1;2;3;4;5;6;7
44404	0	2.096498961	0.631	0.035	0	CNTN6	4	others	2	0;4
44405	0	1.732664392	0.628	0.05	0	CLIC5	4	others	4	0;1;2;4
44407	0	1.118811835	0.496	0.029	0	FXYD3	4	others	1	4
44409	2.02E-280	3.660304541	0.797	0.152	1.80E-275	IGFBP7	4	others	8	0;1;2;3;4;5;6;7
44410	4.10E-257	1.238885258	0.577	0.063	3.65E-252	ARID5B	4	others	8	0;1;2;3;4;5;6;7
44411	6.87E-252	1.433322721	0.298	0.008	6.12E-247	IL1RL1	4	others	1	4
44412	7.55E-249	1.102013557	0.484	0.041	6.73E-244	ST6GALNAC5	4	others	3	4;5;7
44414	1.29E-241	1.656459297	0.579	0.072	1.15E-236	LINC02408	4	others	8	0;1;2;3;4;5;6;7
44418	4.00E-173	1.724269353	0.46	0.061	3.57E-168	SLPI	4	others	3	0;4;5
44419	2.60E-170	1.745819765	0.626	0.138	2.32E-165	SPOCK2	4	others	8	0;1;2;3;4;5;6;7
44420	9.92E-160	2.24362592	0.971	0.757	8.85E-155	CAV1	4	others	8	0;1;2;3;4;5;6;7
44423	1.81E-145	1.847036976	0.785	0.284	1.61E-140	DST	4	others	8	0;1;2;3;4;5;6;7
44424	6.18E-144	1.846053623	0.731	0.245	5.51E-139	PLCB4	4	others	8	0;1;2;3;4;5;6;7
44425	1.15E-142	2.257535985	0.91	0.502	1.02E-137	S100A10	4	others	8	0;1;2;3;4;5;6;7
44427	4.21E-140	1.501269346	0.741	0.256	3.76E-135	TSPAN1	4	others	8	0;1;2;3;4;5;6;7
44429	1.39E-138	2.065608359	0.853	0.381	1.24E-133	TM4SF1	4	others	8	0;1;2;3;4;5;6;7
44430	2.46E-137	1.12522307	0.692	0.203	2.19E-132	CFH	4	others	8	0;1;2;3;4;5;6;7
44433	1.47E-134	1.46303933	0.716	0.23	1.31E-129	NCOA7	4	others	8	0;1;2;3;4;5;6;7
44439	1.51E-126	1.599915594	0.99	0.903	1.34E-121	CD55	4	others	8	0;1;2;3;4;5;6;7
44440	2.95E-126	1.356498901	0.582	0.152	2.63E-121	FBN1	4	others	8	0;1;2;3;4;5;6;7
44441	9.70E-125	1.193102923	0.504	0.105	8.65E-120	TMEM163	4	others	8	0;1;2;3;4;5;6;7
44442	1.65E-123	2.063042317	0.795	0.332	1.47E-118	HDAC9	4	others	8	0;1;2;3;4;5;6;7
44445	3.48E-121	1.334325196	0.963	0.787	3.10E-116	CAV2	4	others	8	0;1;2;3;4;5;6;7
44446	3.03E-118	1.597788145	0.929	0.631	2.70E-113	PRSS23	4	others	8	0;1;2;3;4;5;6;7
44447	9.94E-116	1.243104652	0.487	0.108	8.87E-111	DOCK4	4	others	8	0;1;2;3;4;5;6;7
44448	4.55E-115	1.307663407	0.433	0.079	4.06E-110	TCIM	4	others	8	0;1;2;3;4;5;6;7
44449	5.00E-115	1.502985046	0.396	0.067	4.46E-110	CXCL2	4	others	4	0;1;3;4
44451	3.68E-113	1.27953535	0.421	0.079	3.28E-108	LTBP1	4	others	8	0;1;2;3;4;5;6;7
44452	1.86E-112	1.494311586	0.895	0.588	1.66E-107	C19orf33	4	others	8	0;1;2;3;4;5;6;7
44458	1.21E-108	1.514567978	0.685	0.235	1.08E-103	KCNQ5	4	others	8	0;1;2;3;4;5;6;7
44459	7.16E-108	1.294709549	0.936	0.694	6.38E-103	GRAMD2B	4	others	8	0;1;2;3;4;5;6;7
44461	1.85E-107	1.480987614	0.966	0.725	1.65E-102	ADIRF	4	others	8	0;1;2;3;4;5;6;7
44473	1.80E-95	1.312518383	0.626	0.221	1.61E-90	GRIP1	4	others	8	0;1;2;3;4;5;6;7
44477	2.54E-91	1.077831381	0.594	0.2	2.27E-86	CSGALNACT1	4	others	8	0;1;2;3;4;5;6;7
44483	7.49E-87	1.053694714	0.998	0.965	6.68E-82	ANXA2	4	others	8	0;1;2;3;4;5;6;7
44487	5.98E-83	1.037551697	0.878	0.607	5.34E-78	AHR	4	others	8	0;1;2;3;4;5;6;7
44491	5.16E-81	1.066462487	0.985	0.936	4.60E-76	DSP	4	others	8	0;1;2;3;4;5;6;7
44503	3.53E-77	1.067185985	0.885	0.665	3.15E-72	MAL2	4	others	8	0;1;2;3;4;5;6;7
44505	4.77E-77	1.04676588	0.993	0.932	4.25E-72	GSN	4	others	8	0;1;2;3;4;5;6;7
44513	8.24E-73	1.107554538	0.616	0.267	7.34E-68	IGFBP4	4	others	8	0;1;2;3;4;5;6;7
44518	1.22E-70	1.168985854	0.746	0.411	1.09E-65	COBLL1	4	others	8	0;1;2;3;4;5;6;7
44534	5.67E-66	1.361429666	0.971	0.961	5.06E-61	MGAT4C	4	others	8	0;1;2;3;4;5;6;7
44539	4.29E-65	1.458598979	0.487	0.171	3.82E-60	ARHGAP36	4	others	8	0;1;2;3;4;5;6;7
44543	1.40E-64	1.10615738	0.941	0.818	1.25E-59	LMO7	4	others	8	0;1;2;3;4;5;6;7
44549	8.35E-64	1.422407425	0.934	0.803	7.44E-59	NEDD4L	4	others	8	0;1;2;3;4;5;6;7
44556	5.21E-62	1.145044478	0.875	0.727	4.65E-57	GPX3	4	others	8	0;1;2;3;4;5;6;7
44557	8.84E-62	1.125812412	0.858	0.668	7.88E-57	TANC1	4	others	8	0;1;2;3;4;5;6;7
44566	3.54E-60	1.401622912	0.844	0.678	3.16E-55	UPK3BL1	4	others	8	0;1;2;3;4;5;6;7
44584	4.39E-57	1.171834957	0.545	0.237	3.91E-52	PDE4D	4	others	8	0;1;2;3;4;5;6;7
44594	3.05E-55	1.065068565	0.905	0.744	2.72E-50	EPHA4	4	others	8	0;1;2;3;4;5;6;7
44595	3.10E-55	1.636492838	0.863	0.699	2.77E-50	CRIP1	4	others	8	0;1;2;3;4;5;6;7
44625	7.55E-50	1.138048592	0.626	0.333	6.74E-45	TMEM178B	4	others	8	0;1;2;3;4;5;6;7
44637	1.94E-48	1.153728221	0.8	0.615	1.73E-43	RUNX1	4	others	8	0;1;2;3;4;5;6;7
44652	4.28E-46	1.046713757	0.709	0.461	3.82E-41	GREB1L	4	others	8	0;1;2;3;4;5;6;7
44670	2.16E-43	1.13257187	0.983	0.954	1.93E-38	KRT19	4	others	8	0;1;2;3;4;5;6;7
44675	4.63E-43	1.618120295	0.433	0.169	4.13E-38	CXCL14	4	others	8	0;1;2;3;4;5;6;7
44733	3.39E-39	1.215637914	0.998	0.982	3.03E-34	FN1	4	others	8	0;1;2;3;4;5;6;7
44776	6.71E-36	1.222429689	0.726	0.539	5.99E-31	MACROD2	4	others	8	0;1;2;3;4;5;6;7
44791	4.04E-35	1.059891587	0.753	0.605	3.60E-30	TDRP	4	others	8	0;1;2;3;4;5;6;7
44826	6.83E-33	1.074070524	0.528	0.3	6.09E-28	PCDH9	4	others	8	0;1;2;3;4;5;6;7
44866	1.86E-30	1.160816962	0.985	0.979	1.66E-25	KRT7	4	others	8	0;1;2;3;4;5;6;7
45517	8.35E-15	1.055450641	0.829	0.794	7.45E-10	CCN2	4	others	8	0;1;2;3;4;5;6;7
55537	0	1.59766101	0.758	0.064	0	MECOM	5	others	8	0;1;2;3;4;5;6;7
55538	0	2.218887134	0.828	0.098	0	HLA-DPA1	5	others	8	0;1;2;3;4;5;6;7
55539	0	2.650476164	0.688	0.07	0	PRSS2	5	others	8	0;1;2;3;4;5;6;7
55543	0	1.292485149	0.845	0.079	0	TMEM238	5	others	8	0;1;2;3;4;5;6;7
55544	0	1.165955565	0.479	0.004	0	GRIA3	5	others	1	5
55546	9.81E-299	2.813214225	0.853	0.138	8.75E-294	CXCL14	5	others	8	0;1;2;3;4;5;6;7
55547	6.57E-298	1.442062331	0.843	0.142	5.86E-293	CLDN16	5	others	8	0;1;2;3;4;5;6;7
55548	8.96E-284	1.167624643	0.651	0.071	7.99E-279	MIR646HG	5	others	8	0;1;2;3;4;5;6;7
55549	8.66E-280	1.846332388	0.878	0.196	7.72E-275	ZBTB16	5	others	8	0;1;2;3;4;5;6;7
55550	3.70E-273	1.895431106	0.708	0.1	3.30E-268	C3	5	others	8	0;1;2;3;4;5;6;7
55555	4.48E-233	1.04254181	0.743	0.135	4.00E-228	HTRA1	5	others	8	0;1;2;3;4;5;6;7
55557	7.84E-230	1.838290945	0.998	0.801	6.99E-225	CD81	5	others	8	0;1;2;3;4;5;6;7
55558	3.04E-229	2.714086137	0.985	0.652	2.71E-224	CAMK2N1	5	others	8	0;1;2;3;4;5;6;7
55559	2.50E-226	2.618501588	0.998	0.955	2.23E-221	HLA-B	5	others	8	0;1;2;3;4;5;6;7
55561	8.21E-223	2.231281029	0.818	0.18	7.32E-218	HLA-DRA	5	others	8	0;1;2;3;4;5;6;7
55563	1.06E-219	2.134795965	0.898	0.296	9.41E-215	NAV1	5	others	8	0;1;2;3;4;5;6;7
55564	3.58E-217	1.599818022	0.85	0.218	3.19E-212	IFITM3	5	others	8	0;1;2;3;4;5;6;7
55565	7.38E-216	1.738776756	0.853	0.221	6.58E-211	PCP4	5	others	8	0;1;2;3;4;5;6;7
55566	2.20E-214	1.170140862	0.663	0.108	1.96E-209	CFB	5	others	8	0;1;2;3;4;5;6;7
55567	1.93E-210	1.542424055	0.611	0.097	1.72E-205	DLGAP2	5	others	8	0;1;2;3;4;5;6;7
55568	1.24E-207	2.480365469	0.99	0.614	1.10E-202	WFDC2	5	others	8	0;1;2;3;4;5;6;7
55569	1.37E-207	2.648551823	0.97	0.457	1.22E-202	SDK1	5	others	8	0;1;2;3;4;5;6;7
55570	3.56E-206	1.383451086	0.855	0.231	3.17E-201	CDH2	5	others	8	0;1;2;3;4;5;6;7
55571	2.45E-205	1.861003874	0.788	0.19	2.18E-200	TMEM108	5	others	8	0;1;2;3;4;5;6;7
55572	2.91E-203	2.471511654	1	0.989	2.59E-198	SERPINA1	5	others	8	0;1;2;3;4;5;6;7
55580	1.98E-179	1.402074054	0.496	0.068	1.77E-174	CRLF1	5	others	7	0;1;2;4;5;6;7
55581	5.11E-177	2.024075378	0.993	0.698	4.56E-172	UNC5C	5	others	8	0;1;2;3;4;5;6;7
55585	8.33E-174	2.201263961	0.985	0.69	7.43E-169	AL589693.1	5	others	8	0;1;2;3;4;5;6;7
55586	5.11E-173	2.475190772	0.975	0.616	4.56E-168	CD74	5	others	8	0;1;2;3;4;5;6;7
55588	2.04E-167	1.486149615	0.975	0.621	1.82E-162	MIR100HG	5	others	8	0;1;2;3;4;5;6;7
55589	5.91E-167	1.053834911	0.489	0.07	5.27E-162	AL008633.1	5	others	8	0;1;2;3;4;5;6;7
55590	1.40E-166	1.306953299	1	1	1.25E-161	CLU	5	others	8	0;1;2;3;4;5;6;7
55597	1.67E-156	1.504695525	0.998	0.976	1.49E-151	HLA-A	5	others	8	0;1;2;3;4;5;6;7
55599	5.71E-154	1.374654939	0.998	0.962	5.10E-149	NAV2	5	others	8	0;1;2;3;4;5;6;7
55600	5.55E-153	1.222409074	0.509	0.086	4.94E-148	TENM3	5	others	8	0;1;2;3;4;5;6;7
55603	8.96E-150	1.522601041	0.451	0.068	7.99E-145	LINC01170	5	others	5	0;2;3;4;5
55604	1.99E-149	1.634264011	0.968	0.672	1.77E-144	PCSK1N	5	others	8	0;1;2;3;4;5;6;7
55606	1.06E-148	1.276784111	0.875	0.347	9.44E-144	FKBP5	5	others	8	0;1;2;3;4;5;6;7
55607	2.10E-148	1.601188291	0.998	0.997	1.87E-143	TIMP1	5	others	8	0;1;2;3;4;5;6;7
55608	8.65E-146	1.258714496	0.903	0.411	7.71E-141	VSTM4	5	others	8	0;1;2;3;4;5;6;7
55609	1.16E-145	1.471406441	1	0.959	1.04E-140	RMST	5	others	8	0;1;2;3;4;5;6;7
55611	2.66E-144	1.342137063	1	0.979	2.37E-139	KIAA1217	5	others	8	0;1;2;3;4;5;6;7
55617	2.33E-139	1.995232792	0.928	0.62	2.08E-134	PDE1A	5	others	8	0;1;2;3;4;5;6;7
55620	2.52E-137	1.126782184	1	1	2.25E-132	B2M	5	others	8	0;1;2;3;4;5;6;7
55628	2.25E-131	1.38712649	0.723	0.209	2.00E-126	HLA-DRB1	5	others	8	0;1;2;3;4;5;6;7
55629	7.84E-131	1.440881104	0.95	0.675	6.99E-126	KCNJ16	5	others	8	0;1;2;3;4;5;6;7
55633	2.49E-128	1.22808509	0.995	0.97	2.22E-123	HLA-C	5	others	8	0;1;2;3;4;5;6;7
55636	1.06E-125	1.272302608	0.783	0.287	9.47E-121	PKIA	5	others	8	0;1;2;3;4;5;6;7
55637	1.89E-125	1.840196715	0.97	0.76	1.69E-120	PBX3	5	others	8	0;1;2;3;4;5;6;7
55638	2.86E-125	1.144712946	0.758	0.274	2.55E-120	PRDM1	5	others	8	0;1;2;3;4;5;6;7
55646	1.30E-122	2.075412901	0.898	0.648	1.16E-117	ADAMTS9	5	others	8	0;1;2;3;4;5;6;7
55647	5.28E-122	1.489156562	0.96	0.768	4.71E-117	SLIT3	5	others	8	0;1;2;3;4;5;6;7
55651	1.74E-119	1.153261528	0.823	0.326	1.55E-114	COL14A1	5	others	8	0;1;2;3;4;5;6;7
55653	4.44E-119	1.888492582	0.868	0.473	3.96E-114	PDZRN4	5	others	8	0;1;2;3;4;5;6;7
55654	5.08E-119	1.398477021	0.419	0.072	4.53E-114	SYT1	5	others	7	0;1;2;4;5;6;7
55657	2.94E-117	1.07921625	0.763	0.267	2.62E-112	FAM189A2	5	others	8	0;1;2;3;4;5;6;7
55662	3.26E-112	1.23402638	0.918	0.559	2.91E-107	PLXNC1	5	others	8	0;1;2;3;4;5;6;7
55664	3.84E-111	1.151647586	0.733	0.267	3.42E-106	ZNF608	5	others	8	0;1;2;3;4;5;6;7
55669	3.98E-110	1.76059432	0.955	0.788	3.55E-105	HMGA2	5	others	8	0;1;2;3;4;5;6;7
55674	8.71E-109	1.161862562	0.853	0.407	7.77E-104	MIR31HG	5	others	8	0;1;2;3;4;5;6;7
55676	2.28E-108	1.363343022	0.975	0.866	2.03E-103	MDK	5	others	8	0;1;2;3;4;5;6;7
55686	3.47E-105	1.008770095	0.988	0.903	3.10E-100	LRMDA	5	others	8	0;1;2;3;4;5;6;7
55691	6.83E-104	1.013706369	0.998	0.979	6.09E-99	AKAP13	5	others	8	0;1;2;3;4;5;6;7
55696	1.47E-102	1.134799273	0.96	0.721	1.31E-97	GPX3	5	others	8	0;1;2;3;4;5;6;7
55697	2.22E-102	1.322070786	0.798	0.369	1.98E-97	RHEX	5	others	8	0;1;2;3;4;5;6;7
55699	1.60E-101	1.090817375	0.763	0.315	1.42E-96	PWRN1	5	others	8	0;1;2;3;4;5;6;7
55701	4.00E-100	1.052679527	0.818	0.393	3.57E-95	INHBB	5	others	8	0;1;2;3;4;5;6;7
55702	6.84E-100	1.01143493	0.708	0.263	6.10E-95	SNX22	5	others	8	0;1;2;3;4;5;6;7
55703	1.12E-99	1.294404847	0.716	0.282	1.00E-94	PTCHD4	5	others	8	0;1;2;3;4;5;6;7
55707	2.99E-98	1.031372829	0.99	0.916	2.67E-93	ANK3	5	others	8	0;1;2;3;4;5;6;7
55717	2.03E-96	1.290467384	0.945	0.687	1.81E-91	XPR1	5	others	8	0;1;2;3;4;5;6;7
55719	1.03E-95	1.707333203	0.693	0.267	9.22E-91	LCN6	5	others	8	0;1;2;3;4;5;6;7
55725	6.60E-94	1.096953616	0.82	0.398	5.89E-89	PARM1	5	others	8	0;1;2;3;4;5;6;7
55731	7.57E-91	1.423812214	0.716	0.294	6.75E-86	WARS	5	others	8	0;1;2;3;4;5;6;7
55743	3.99E-88	1.207099219	0.636	0.227	3.55E-83	HLA-DPB1	5	others	8	0;1;2;3;4;5;6;7
55744	4.81E-88	1.015435812	0.696	0.262	4.29E-83	KCNQ3	5	others	8	0;1;2;3;4;5;6;7
55748	6.46E-87	1.153233966	0.86	0.494	5.76E-82	STK32A	5	others	8	0;1;2;3;4;5;6;7
55758	8.11E-86	1.116833518	0.825	0.462	7.23E-81	SASH1	5	others	8	0;1;2;3;4;5;6;7
55761	4.76E-85	1.068662431	0.566	0.186	4.25E-80	HLA-DQB1	5	others	8	0;1;2;3;4;5;6;7
55790	1.43E-79	1.966146248	0.761	0.441	1.27E-74	PDK4	5	others	8	0;1;2;3;4;5;6;7
55791	2.01E-79	1.258924235	0.975	0.977	1.79E-74	TSHR	5	others	8	0;1;2;3;4;5;6;7
55813	6.71E-76	1.125564632	0.798	0.431	5.99E-71	PCDH7	5	others	8	0;1;2;3;4;5;6;7
55843	2.04E-72	1.141295522	0.728	0.33	1.82E-67	ITGA2	5	others	8	0;1;2;3;4;5;6;7
55879	2.02E-68	1.188620441	0.993	0.942	1.80E-63	APOE	5	others	8	0;1;2;3;4;5;6;7
55906	1.18E-64	1.329621207	0.603	0.269	1.05E-59	ALK	5	others	8	0;1;2;3;4;5;6;7
55918	2.41E-63	1.121273611	0.646	0.261	2.15E-58	MGP	5	others	8	0;1;2;3;4;5;6;7
55938	7.52E-62	1.087244966	0.693	0.338	6.71E-57	AL022068.1	5	others	8	0;1;2;3;4;5;6;7
55946	2.82E-61	1.025458728	0.466	0.162	2.51E-56	TMEM215	5	others	8	0;1;2;3;4;5;6;7
55959	1.96E-59	1.004227555	0.848	0.587	1.75E-54	TIAM1	5	others	8	0;1;2;3;4;5;6;7
56012	2.61E-55	1.04197083	0.531	0.216	2.32E-50	GPC5	5	others	8	0;1;2;3;4;5;6;7
56022	1.04E-54	1.291199761	0.975	0.964	9.23E-50	JUND	5	others	8	0;1;2;3;4;5;6;7
56029	2.45E-54	1.072067223	0.958	0.849	2.18E-49	LRRK2	5	others	8	0;1;2;3;4;5;6;7
56261	3.83E-43	1.114812218	1	0.982	3.42E-38	FN1	5	others	8	0;1;2;3;4;5;6;7
56581	1.16E-34	1.012093183	0.404	0.168	1.03E-29	GBP1	5	others	8	0;1;2;3;4;5;6;7
57799	1.01E-18	2.079325298	0.599	0.543	9.02E-14	PCSK2	5	others	8	0;1;2;3;4;5;6;7
58059	5.59E-17	1.05173624	0.766	0.679	4.98E-12	KLF6	5	others	8	0;1;2;3;4;5;6;7
67375	1.79E-152	1.516685033	1	0.959	1.60E-147	RMST	6	others	8	0;1;2;3;4;5;6;7
67394	3.29E-80	1.080772259	0.997	0.922	2.94E-75	GLCCI1	6	others	8	0;1;2;3;4;5;6;7
67403	9.76E-71	1.063348514	0.882	0.668	8.71E-66	IKZF2	6	others	8	0;1;2;3;4;5;6;7
78460	9.65E-44	1.538168468	0.436	0.094	8.60E-39	GALNTL6	7	others	8	0;1;2;3;4;5;6;7
78475	1.06E-40	1.813556308	0.895	0.554	9.41E-36	TCF7	7	others	8	0;1;2;3;4;5;6;7
78480	5.75E-39	1.878936307	0.722	0.364	5.13E-34	PAX8-AS1	7	others	8	0;1;2;3;4;5;6;7
78483	2.21E-38	1.981060837	0.91	0.519	1.97E-33	AL049779.4	7	others	8	0;1;2;3;4;5;6;7
78532	4.45E-29	1.595778353	0.962	0.716	3.96E-24	NME7	7	others	8	0;1;2;3;4;5;6;7
78536	5.07E-29	1.918102859	0.977	0.894	4.52E-24	NFE2L3	7	others	8	0;1;2;3;4;5;6;7
78541	1.79E-28	1.604687271	0.902	0.543	1.60E-23	SYTL3	7	others	8	0;1;2;3;4;5;6;7
78542	2.78E-28	1.26733205	0.842	0.516	2.48E-23	LINC00513	7	others	8	0;1;2;3;4;5;6;7
78545	8.60E-28	1.994049282	0.955	0.697	7.67E-23	GALM	7	others	8	0;1;2;3;4;5;6;7
78547	1.48E-27	1.188769318	0.955	0.598	1.32E-22	MIR4435-2HG	7	others	8	0;1;2;3;4;5;6;7
78549	2.89E-27	1.207970773	0.977	0.754	2.58E-22	COG5	7	others	8	0;1;2;3;4;5;6;7
78550	3.07E-27	1.502675498	0.774	0.482	2.74E-22	ELP5	7	others	8	0;1;2;3;4;5;6;7
78552	5.46E-27	1.512054926	0.925	0.622	4.86E-22	ITGA9-AS1	7	others	8	0;1;2;3;4;5;6;7
78555	1.54E-26	1.514969009	0.85	0.502	1.37E-21	SLC10A1	7	others	8	0;1;2;3;4;5;6;7
78556	1.63E-26	1.816534018	0.609	0.33	1.45E-21	ATP1A1-AS1	7	others	8	0;1;2;3;4;5;6;7
78560	3.02E-26	1.36339032	0.917	0.625	2.70E-21	MRNIP	7	others	8	0;1;2;3;4;5;6;7
78567	2.93E-25	1.507426253	0.947	0.657	2.61E-20	AC096564.1	7	others	8	0;1;2;3;4;5;6;7
78587	6.10E-23	1.468800862	0.564	0.287	5.44E-18	AC023424.3	7	others	8	0;1;2;3;4;5;6;7
78590	8.33E-23	1.017214388	0.962	0.619	7.42E-18	EXOC6B	7	others	8	0;1;2;3;4;5;6;7
78604	3.62E-22	1.17877394	0.466	0.196	3.22E-17	AC002429.2	7	others	8	0;1;2;3;4;5;6;7
78610	1.11E-21	1.280724956	0.947	0.66	9.93E-17	CTR9	7	others	8	0;1;2;3;4;5;6;7
78617	8.03E-21	1.365478489	0.91	0.527	7.16E-16	CREB5	7	others	8	0;1;2;3;4;5;6;7
78619	1.07E-20	1.867151771	0.767	0.502	9.51E-16	ZSWIM4	7	others	8	0;1;2;3;4;5;6;7
78630	3.65E-20	1.012418301	0.925	0.598	3.25E-15	WDR41	7	others	8	0;1;2;3;4;5;6;7
78631	3.79E-20	1.667096684	0.586	0.363	3.38E-15	PTCH2	7	others	8	0;1;2;3;4;5;6;7
78644	2.55E-19	1.126106728	0.835	0.541	2.28E-14	FAM222B	7	others	8	0;1;2;3;4;5;6;7
78647	3.06E-19	1.019927195	0.955	0.648	2.73E-14	SPG11	7	others	8	0;1;2;3;4;5;6;7
78656	7.45E-19	1.234132918	0.992	0.782	6.65E-14	RAB11A	7	others	8	0;1;2;3;4;5;6;7
78672	1.78E-18	1.033680316	0.91	0.573	1.59E-13	HERC4	7	others	8	0;1;2;3;4;5;6;7
78676	2.12E-18	1.144067758	0.805	0.524	1.89E-13	TULP2	7	others	8	0;1;2;3;4;5;6;7
78695	7.44E-18	1.037151962	0.361	0.128	6.63E-13	AC024230.1	7	others	8	0;1;2;3;4;5;6;7
78703	1.15E-17	1.247438983	0.962	0.679	1.03E-12	ABCF1	7	others	8	0;1;2;3;4;5;6;7
78758	1.78E-16	1.57214296	0.962	0.826	1.59E-11	HDAC1	7	others	8	0;1;2;3;4;5;6;7
78815	8.13E-16	1.371110387	0.932	0.669	7.25E-11	ACOT13	7	others	8	0;1;2;3;4;5;6;7
78835	1.50E-15	1.10459029	0.436	0.219	1.34E-10	AL606489.1	7	others	8	0;1;2;3;4;5;6;7
78887	6.15E-15	1.394360324	0.398	0.188	5.49E-10	AC025259.1	7	others	8	0;1;2;3;4;5;6;7
78892	6.63E-15	1.577108102	0.955	0.829	5.91E-10	VTI1B	7	others	8	0;1;2;3;4;5;6;7
78897	7.15E-15	1.918547169	0.955	0.694	6.37E-10	EIF2B3	7	others	8	0;1;2;3;4;5;6;7
78919	9.21E-15	1.944206565	0.594	0.387	8.21E-10	GYS1	7	others	8	0;1;2;3;4;5;6;7
78922	9.54E-15	1.179675826	0.398	0.177	8.51E-10	FRMD5	7	others	8	0;1;2;3;4;5;6;7
79110	3.10E-13	1.712550056	0.511	0.331	2.77E-08	AC010168.1	7	others	8	0;1;2;3;4;5;6;7
79202	1.32E-12	1.002320713	0.263	0.097	1.18E-07	AL139807.1	7	others	8	0;1;2;3;4;5;6;7
79251	2.42E-12	1.480220784	0.662	0.435	2.15E-07	NUP210L	7	others	8	0;1;2;3;4;5;6;7
79337	6.17E-12	1.057185315	0.692	0.465	5.50E-07	OPA3	7	others	8	0;1;2;3;4;5;6;7
79401	1.33E-11	1.417960988	0.474	0.313	1.19E-06	SNX32	7	others	8	0;1;2;3;4;5;6;7
79424	1.93E-11	1.080739106	0.406	0.235	1.72E-06	AC023590.1	7	others	8	0;1;2;3;4;5;6;7
79468	2.92E-11	1.033172869	0.617	0.449	2.60E-06	ZNF433-AS1	7	others	8	0;1;2;3;4;5;6;7
79575	9.23E-11	1.075782064	0.383	0.21	8.23E-06	ANKUB1	7	others	8	0;1;2;3;4;5;6;7
79768	5.06E-10	1.407420753	0.481	0.363	4.51E-05	C7orf61	7	others	8	0;1;2;3;4;5;6;7
79868	1.20E-09	1.273601008	0.571	0.409	0.000107117	MARS	7	others	8	0;1;2;3;4;5;6;7
79931	1.80E-09	1.00547523	0.361	0.205	0.000160662	AP002336.2	7	others	8	0;1;2;3;4;5;6;7
80160	9.22E-09	1.261182711	0.985	0.902	0.000822178	SLA	7	others	8	0;1;2;3;4;5;6;7
80259	1.82E-08	1.225059772	0.94	0.815	0.00162305	RDH11	7	others	8	0;1;2;3;4;5;6;7
80428	4.04E-08	1.021553025	0.444	0.314	0.003603298	AC007384.1	7	others	8	0;1;2;3;4;5;6;7
80453	4.43E-08	1.070842547	0.353	0.219	0.003954451	AP000331.1	7	others	8	0;1;2;3;4;5;6;7
80816	2.25E-07	1.384826493	0.985	0.925	0.02010154	PLD3	7	others	8	0;1;2;3;4;5;6;7
80908	3.29E-07	1.024660673	0.414	0.306	0.029314887	STX17-AS1	7	others	8	0;1;2;3;4;5;6;7
