# Supplementary material for: Integrated analysis of tumor microenvironment features to establish a diagnostic model for papillary thyroid cancer using bulk and single-cell RNA sequencing technology
Source: J Cancer Res Clin Oncol. 2023 Sep 21;149(18):16837–50. doi: 10.1007/s00432-023-05420-8 (PMC10645658; doi:10.1007/s00432-023-05420-8)
Supplement: Supplementary file 3 — Supplementary file3 (CSV 2 KB) [file 432_2023_5420_MOESM3_ESM.csv]

Table S3 Up-regulated genes in tumor cells
	p_val	avg_log2FC	pct.1	pct.2	p_val_adj	gene	group1	group2	test_group_number	test_group
9854	0	2.263474188	0.858	0.412	0	KAZN	Tumor_cell	others	2	Thyrocyte;Tumor_cell
9857	0	1.024400699	0.595	0.22	0	EIF2B3	Tumor_cell	others	2	Thyrocyte;Tumor_cell
9859	0	1.04878204	0.562	0.173	0	TESK2	Tumor_cell	others	2	Thyrocyte;Tumor_cell
9861	0	1.044963705	0.564	0.162	0	AC119674.1	Tumor_cell	others	2	Thyrocyte;Tumor_cell
9868	0	1.372108308	0.521	0.102	0	SLC35F3	Tumor_cell	others	2	Thyrocyte;Tumor_cell
9889	0	1.040806492	0.696	0.295	0	SLIT2	Tumor_cell	others	2	Thyrocyte;Tumor_cell
9906	0	1.040353041	0.798	0.485	0	AUTS2	Tumor_cell	others	2	Thyrocyte;Tumor_cell
9911	0	1.615083278	0.819	0.406	0	SLA	Tumor_cell	others	2	Thyrocyte;Tumor_cell
9914	0	1.362349906	0.921	0.627	0	FRMD3	Tumor_cell	others	2	Thyrocyte;Tumor_cell
9934	0	1.012413092	0.421	0.074	0	PDZRN4	Tumor_cell	others	2	Thyrocyte;Tumor_cell
9935	0	1.031707371	0.779	0.407	0	NELL2	Tumor_cell	others	2	Thyrocyte;Tumor_cell
9937	0	1.027103346	0.876	0.668	0	RMST	Tumor_cell	others	2	Thyrocyte;Tumor_cell
9948	0	1.255652666	0.336	0.035	0	AC104574.2	Tumor_cell	others	2	Thyrocyte;Tumor_cell
9950	0	1.008954565	0.937	0.787	0	ARIH1	Tumor_cell	others	2	Thyrocyte;Tumor_cell
9952	0	1.264428163	0.439	0.083	0	RBFOX1	Tumor_cell	others	2	Thyrocyte;Tumor_cell
9956	0	1.264826871	0.955	0.71	0	PTPRM	Tumor_cell	others	2	Thyrocyte;Tumor_cell
9961	0	1.673879498	0.911	0.43	0	APOE	Tumor_cell	others	2	Thyrocyte;Tumor_cell
9962	0	1.125782691	0.704	0.201	0	APOC1	Tumor_cell	others	2	Thyrocyte;Tumor_cell
9976	0	1.042957899	0.616	0.162	0	DMD	Tumor_cell	others	2	Thyrocyte;Tumor_cell
9982	0	1.010282197	0.898	0.764	0	ARMCX3	Tumor_cell	others	2	Thyrocyte;Tumor_cell
9983	0	1.433081759	0.694	0.151	0	TRPC5	Tumor_cell	others	2	Thyrocyte;Tumor_cell
9984	0	1.50503571	0.82	0.367	0	TENM1	Tumor_cell	others	2	Thyrocyte;Tumor_cell
