# Supplementary material for: Integrated analysis of tumor microenvironment features to establish a diagnostic model for papillary thyroid cancer using bulk and single-cell RNA sequencing technology
Source: J Cancer Res Clin Oncol. 2023 Sep 21;149(18):16837–50. doi: 10.1007/s00432-023-05420-8 (PMC10645658; doi:10.1007/s00432-023-05420-8)
Supplement: Supplementary file 4 — Supplementary file4 (CSV 57 KB) [file 432_2023_5420_MOESM4_ESM.csv]

Table S4 up-regulated genes in PTC
genes	logFC	logCPM	PValue	FDR
ARHGAP36	8.352987264	7.72557949	1.15E-35	3.19E-34
SFTPA1	8.168732903	6.681018899	9.71E-21	8.83E-20
SLC22A31	6.904182855	6.183769942	8.05E-63	1.85E-60
ZCCHC12	6.816584019	9.813476136	8.66E-51	8.06E-49
TMPRSS6	6.654894171	5.664785899	2.44E-41	1.08E-39
SFTPA2	6.499601477	4.657487778	2.19E-17	1.52E-16
PRSS2	6.378324492	5.4540446	6.13E-30	1.13E-28
KLK11	6.321221921	4.998326034	8.65E-28	1.35E-26
CST2	6.279471874	4.986808285	5.30E-23	5.80E-22
GABRB2	6.270957721	4.511688537	3.79E-62	7.92E-60
SYT12	6.113507	4.902043117	4.98E-42	2.33E-40
KLK7	5.964908157	5.966812609	2.04E-33	4.74E-32
TMPRSS4	5.855746006	4.774090825	5.80E-40	2.26E-38
DCSTAMP	5.823865834	7.35102482	2.20E-28	3.61E-27
KLK10	5.815788495	5.503335674	5.08E-42	2.37E-40
PRR15	5.760879057	7.756753584	9.89E-55	1.23E-52
B3GNT3	5.731079302	5.868052298	2.17E-38	7.41E-37
CLDN10	5.718948499	4.322683056	4.29E-34	1.05E-32
MUC21	5.687427936	4.361578981	2.36E-30	4.51E-29
LIPH	5.672287497	5.917259258	1.88E-80	2.87E-77
FN1	5.670309939	11.54384884	6.44E-47	4.38E-45
SLIT1	5.665049093	5.172601417	1.82E-39	6.74E-38
GAP43	5.659544095	4.575490497	1.17E-27	1.80E-26
DPRX	5.513583079	3.443535724	1.72E-08	5.49E-08
TMEM215	5.492080843	4.351937883	2.09E-33	4.84E-32
CST1	5.473116418	3.391580529	7.06E-15	4.06E-14
KRT6A	5.456117816	3.739943724	5.09E-15	2.97E-14
SLC34A2	5.45259244	10.90905218	8.31E-41	3.47E-39
BIRC7	5.449480539	4.539857753	1.16E-25	1.59E-24
PRSS1	5.436749581	3.443969484	7.02E-25	8.98E-24
WIF1	5.386941661	3.041256612	2.11E-10	8.15E-10
SYTL5	5.374819417	4.390407591	3.11E-50	2.80E-48
NMU	5.372089202	6.176981369	8.04E-27	1.18E-25
RXRG	5.272120589	6.933389754	1.98E-62	4.33E-60
ADCY8	5.211282473	3.254678157	2.61E-27	3.98E-26
IVL	5.186453955	3.697645507	6.95E-24	8.18E-23
CLDN16	5.081390147	6.798131259	3.61E-45	2.11E-43
RTL4	5.068315754	3.965709249	1.12E-44	6.30E-43
NGEF	5.048381978	5.055352173	2.66E-59	4.53E-57
HMGA2	5.035946837	3.804166467	3.16E-59	5.32E-57
STRA6	4.993176949	3.954110777	7.71E-43	3.84E-41
SFTPB	4.950156348	9.913748914	3.72E-25	4.88E-24
KLHDC8A	4.942354673	5.674817592	3.31E-68	1.30E-65
VTCN1	4.938793479	3.304453544	5.10E-20	4.33E-19
PCSK1N	4.936309649	5.998754496	1.13E-33	2.66E-32
TMEM92	4.912872728	2.973253255	1.20E-33	2.82E-32
CHI3L1	4.884103471	8.817050948	2.24E-27	3.42E-26
TMPRSS11E	4.877881882	2.887954448	1.11E-22	1.18E-21
KLK6	4.875407128	2.79108361	5.72E-23	6.24E-22
HPCAL4	4.874661955	4.110420829	1.86E-39	6.87E-38
CD177	4.853328803	4.135025185	8.87E-13	4.23E-12
LCN2	4.835473963	6.868259766	1.27E-30	2.46E-29
ST6GALNAC5	4.823966707	3.537862437	2.26E-29	3.92E-28
CST5	4.808018435	2.869723912	5.58E-26	7.77E-25
ECM1	4.787781696	7.611052504	1.01E-28	1.68E-27
PLA2G12B	4.762741481	3.104694736	9.86E-36	2.76E-34
SLC6A20	4.73889817	2.966159875	7.32E-22	7.30E-21
CEACAM6	4.677277086	4.238808676	7.70E-22	7.67E-21
CSF2	4.652381683	2.951529578	7.06E-39	2.50E-37
TRPC5	4.651667663	3.61165649	1.67E-28	2.77E-27
SERPINA1	4.606568738	10.33037022	1.24E-47	9.03E-46
GJB3	4.60540366	4.812892347	4.13E-54	4.91E-52
IGFL2	4.587681099	3.872358505	4.16E-24	4.99E-23
TCN1	4.57771001	2.853683623	1.22E-13	6.26E-13
IGSF1	4.572522213	7.67402869	2.45E-41	1.08E-39
NECTIN4	4.568305393	5.043394671	2.27E-55	2.87E-53
SIGLEC6	4.521913689	3.728232114	8.82E-18	6.35E-17
MMP13	4.514789542	2.403501674	7.57E-13	3.64E-12
PPP1R1B	4.502997729	3.546738512	3.82E-38	1.27E-36
TENM1	4.494966711	4.687786127	1.53E-55	1.99E-53
LAMB3	4.482195269	7.110604721	4.30E-45	2.50E-43
DPP4	4.468533042	5.302496372	4.72E-57	6.64E-55
KRT17	4.455546451	5.581850845	2.38E-18	1.79E-17
COMP	4.446129203	5.952781079	3.88E-26	5.44E-25
LRP4	4.436546249	6.531135064	5.18E-71	2.55E-68
SPRR1B	4.435765571	2.460236678	1.21E-14	6.80E-14
PNPLA5	4.421978449	2.466074749	3.73E-28	6.03E-27
DMBX1	4.421707337	2.289903322	1.76E-23	2.01E-22
COL11A1	4.407294064	2.918356187	2.53E-14	1.38E-13
C2CD4A	4.353937941	3.394307212	6.38E-24	7.52E-23
VGF	4.347481469	3.818313569	1.53E-10	5.99E-10
CRLF1	4.325841311	7.039258231	1.33E-24	1.66E-23
METTL7B	4.277947298	7.377213464	1.38E-83	3.06E-80
GRHL3	4.274406173	2.9077667	7.89E-48	5.88E-46
RETN	4.242370738	2.825339688	5.89E-20	4.98E-19
SLC18A3	4.217083681	2.111416891	4.56E-15	2.67E-14
GDF15	4.208419501	7.494065768	4.95E-47	3.41E-45
CITED1	4.199275987	3.486319298	3.29E-41	1.42E-39
VGLL1	4.157743435	2.609923486	1.55E-23	1.78E-22
REN	4.156111047	2.610383081	2.06E-38	7.07E-37
PDZK1IP1	4.155727365	7.111387525	1.99E-27	3.04E-26
TACSTD2	4.15401639	9.662124055	4.10E-32	8.69E-31
SCEL	4.129364648	5.866672567	2.74E-51	2.66E-49
CACNG4	4.122389726	2.881233455	3.95E-25	5.18E-24
KCNQ3	4.120894362	3.497189414	1.49E-48	1.18E-46
ESPN	4.088647213	2.58233901	2.00E-30	3.83E-29
GLDN	4.084476051	3.419929398	4.57E-19	3.62E-18
KRT15	4.079553138	2.530575086	8.89E-36	2.50E-34
CDH3	4.039109429	6.111648459	1.22E-69	5.27E-67
HP	4.02901061	2.379522078	2.10E-12	9.77E-12
PRMT8	4.008912003	2.586453384	1.42E-17	1.00E-16
ATP12A	4.008842475	2.427590414	1.96E-09	6.92E-09
PSG8	4.003988727	2.313439094	3.20E-13	1.59E-12
LRRK2	3.971466311	6.310168377	1.78E-51	1.74E-49
SFN	3.95898693	6.426031619	6.05E-27	9.01E-26
C1QL1	3.95261425	3.686215111	3.14E-30	5.92E-29
GOLT1A	3.95160382	5.401757756	1.79E-76	1.45E-73
MMP7	3.949425524	5.133073247	6.27E-16	3.93E-15
RASGRF1	3.939207111	2.721203001	2.51E-31	5.04E-30
OBP2B	3.937677035	2.111128688	8.31E-11	3.36E-10
CBLN1	3.933381146	4.979362744	2.80E-26	3.97E-25
PSG1	3.90565085	2.054253337	1.04E-18	8.00E-18
KRT6B	3.900637355	2.048229385	3.44E-09	1.18E-08
CD1A	3.890845871	3.804413145	8.61E-19	6.70E-18
MYBPH	3.884971508	2.818058099	5.10E-21	4.72E-20
NPY	3.874758826	4.392462129	1.73E-08	5.51E-08
PENK	3.865886651	2.637935879	2.52E-08	7.94E-08
LGALS13	3.863481391	2.027773742	2.71E-08	8.49E-08
NPW	3.858673396	3.517085269	3.00E-23	3.35E-22
CXCL14	3.856975525	9.290805424	9.20E-17	6.12E-16
FIBCD1	3.840412475	2.783444711	5.61E-24	6.66E-23
ALK	3.823204376	2.702069231	2.54E-19	2.05E-18
CRLF2	3.820271641	2.574692872	1.51E-22	1.58E-21
SEZ6L2	3.807408906	5.113642869	5.33E-40	2.09E-38
KCNJ2	3.801624592	4.65361442	1.44E-42	6.93E-41
FAM178B	3.782976635	2.270121535	5.37E-36	1.54E-34
LHX2	3.775462059	2.199355925	2.19E-07	6.24E-07
CXCL17	3.774769841	5.632189237	1.26E-23	1.47E-22
CST6	3.760074219	9.609438143	4.48E-26	6.26E-25
ICAM5	3.75047598	4.231504607	5.80E-48	4.39E-46
ELFN2	3.746811149	2.061419981	4.15E-18	3.07E-17
OPCML	3.717403343	2.402012612	1.51E-13	7.71E-13
TMEM163	3.716483368	4.071343252	8.47E-28	1.33E-26
SLPI	3.708723554	9.487837103	3.20E-23	3.57E-22
KLK12	3.691161039	2.342471036	1.18E-17	8.37E-17
PLA2G2E	3.690558417	1.922981486	8.14E-21	7.43E-20
CTXND1	3.681583842	4.418071311	4.83E-30	8.95E-29
TM4SF4	3.67702309	3.934508281	8.98E-23	9.55E-22
EPHA10	3.660132582	2.718367138	1.67E-37	5.30E-36
XKRX	3.651817829	3.702951587	1.03E-37	3.34E-36
GRM4	3.6427431	2.020006128	7.89E-22	7.85E-21
ASPHD1	3.633990511	2.761059429	8.58E-31	1.68E-29
HCN4	3.624115544	2.213615129	2.61E-40	1.05E-38
TINCR	3.618740458	2.285669106	6.75E-20	5.68E-19
CDH4	3.611973366	3.552583546	4.52E-27	6.78E-26
TUNAR	3.598000166	2.13762214	3.10E-09	1.07E-08
LAMP5	3.596734487	5.222324231	1.67E-18	1.27E-17
KRT16	3.573997846	2.185632256	5.59E-12	2.51E-11
CPNE4	3.569035357	2.656366113	3.58E-21	3.38E-20
FUT3	3.551618268	1.961287181	4.61E-21	4.30E-20
CLDN2	3.55049173	4.050833432	1.55E-24	1.92E-23
MCEMP1	3.548344955	2.300126714	4.78E-18	3.52E-17
KCNN4	3.534409367	5.785208866	4.16E-25	5.43E-24
AHNAK2	3.524450651	4.059830179	1.94E-32	4.25E-31
PDLIM4	3.519839076	7.168890787	2.09E-37	6.55E-36
AGR2	3.518359296	6.299600327	2.28E-38	7.75E-37
SHISA6	3.516880929	2.889064572	4.20E-23	4.62E-22
NAPSA	3.512953817	3.59663857	3.84E-19	3.06E-18
SLC30A3	3.497554757	2.823438919	6.80E-16	4.25E-15
PROS1	3.494751726	7.59600772	1.36E-55	1.79E-53
SLC27A6	3.483836231	6.289524801	1.33E-22	1.41E-21
DSC3	3.4736665	2.569366691	3.95E-17	2.70E-16
PLEKHN1	3.472774566	3.372712725	2.55E-61	4.88E-59
ETV4	3.46286664	5.604630367	2.72E-82	4.68E-79
CYP2S1	3.462689951	4.577359757	3.88E-34	9.58E-33
THRSP	3.457838943	6.025706609	1.30E-37	4.17E-36
MMP11	3.455650996	4.085856809	2.09E-26	2.99E-25
HS6ST2	3.446937358	3.888905333	4.67E-17	3.17E-16
PIWIL1	3.446696532	3.573855369	1.12E-19	9.25E-19
FRMD5	3.430190871	3.029273427	1.77E-24	2.18E-23
QPCT	3.429991619	6.746348038	6.30E-54	7.30E-52
INAVA	3.429876421	2.317111604	4.89E-25	6.34E-24
SIGLEC15	3.429416078	2.922604632	9.55E-27	1.39E-25
EPHB3	3.429410568	4.301873286	1.89E-46	1.23E-44
CAMK2N1	3.420111458	7.738100666	1.50E-47	1.08E-45
CATSPER1	3.414395014	2.698462933	8.56E-30	1.55E-28
STMN2	3.413458704	2.582963104	1.50E-17	1.06E-16
CD164L2	3.402041023	3.275048476	7.28E-33	1.64E-31
PLCD3	3.398058614	6.20108285	1.90E-58	2.88E-56
MISP	3.396750194	3.694912972	3.09E-26	4.37E-25
HAPLN1	3.3858056	2.053147551	5.33E-23	5.82E-22
LPAR5	3.385393867	6.274954536	1.02E-58	1.58E-56
CTXN1	3.383644933	5.885197953	1.26E-46	8.33E-45
LRG1	3.367667137	4.181261975	9.88E-37	2.96E-35
MGAT3	3.365948571	4.859838515	1.45E-31	2.97E-30
MSLN	3.363598636	2.655788025	4.00E-13	1.97E-12
BAIAP3	3.341344995	3.852630828	1.30E-39	4.91E-38
SYT1	3.339479864	2.79959676	1.61E-18	1.23E-17
TMEM130	3.335379799	3.079320644	2.37E-23	2.69E-22
PLAU	3.328016479	7.355517905	1.22E-32	2.71E-31
SPTBN2	3.325609411	3.165765482	8.78E-47	5.88E-45
TMEM59L	3.322093141	3.631787884	9.30E-20	7.72E-19
MATN1	3.314859346	2.598242354	7.37E-08	2.21E-07
ADAMTS14	3.29912464	2.445673881	1.38E-21	1.34E-20
TRIM29	3.276160803	3.147220286	2.59E-23	2.93E-22
COL13A1	3.267538544	3.080216817	1.62E-43	8.35E-42
CDH6	3.263701052	3.985896963	8.58E-42	3.90E-40
COL10A1	3.258226222	3.649762565	2.78E-15	1.66E-14
ABCC11	3.233082701	1.977221507	1.60E-14	8.89E-14
CLCA2	3.232023622	1.970037862	4.09E-09	1.39E-08
PTCHD4	3.225654314	3.965558979	3.40E-61	6.42E-59
SMIM24	3.222141609	2.620534363	2.39E-13	1.20E-12
SRCIN1	3.185390413	3.190112548	3.38E-65	9.71E-63
LY6G6C	3.179146286	3.334090645	9.10E-20	7.57E-19
TMEM132D	3.178689435	2.206330211	8.96E-25	1.13E-23
PRR36	3.165219018	4.093471701	7.49E-64	1.95E-61
GALE	3.158098937	6.079745197	1.00E-75	7.27E-73
DHRS2	3.155755861	1.999920193	3.80E-09	1.30E-08
CLDN1	3.152977103	8.695249041	1.32E-42	6.39E-41
ACTBL2	3.150363588	1.828607808	1.64E-22	1.71E-21
KLK5	3.137172142	2.710004435	5.36E-13	2.61E-12
GDF6	3.131257378	3.344473246	4.03E-07	1.12E-06
CAMK2N2	3.128030054	2.792172978	4.65E-33	1.06E-31
RAB27B	3.126399512	2.49199272	1.66E-15	1.01E-14
ALOX15B	3.120407581	5.940219178	1.26E-25	1.71E-24
KISS1	3.11410973	1.873133047	3.37E-15	2.00E-14
DTX4	3.113972026	7.720077545	5.54E-46	3.44E-44
SLC6A14	3.11281259	2.317870023	8.68E-14	4.51E-13
PDX1	3.109498266	1.68073786	8.18E-06	1.95E-05
OLAH	3.103781313	2.335712854	5.09E-26	7.11E-25
NT5C1A	3.10080247	1.924317372	1.70E-23	1.94E-22
TESC	3.099485903	7.420068191	3.38E-39	1.21E-37
MRC2	3.086109216	6.781622845	9.12E-48	6.76E-46
BNC1	3.078164899	2.206096282	1.08E-23	1.25E-22
CYP1B1	3.071823792	5.843200174	2.12E-25	2.85E-24
GGT6	3.067878313	3.409053715	2.67E-24	3.26E-23
ENTPD2	3.063011622	3.591834988	4.83E-21	4.49E-20
DOK7	3.06003602	3.681903981	4.09E-32	8.66E-31
TIMP1	3.057586941	10.74627598	1.02E-38	3.57E-37
TUSC3	3.057376349	5.648437786	3.83E-72	1.96E-69
BRINP2	3.056184355	1.973117087	7.01E-20	5.89E-19
RASD2	3.035984227	4.692096297	1.72E-49	1.46E-47
AOC1	3.035058321	2.880220088	1.49E-16	9.77E-16
OIT3	3.03157468	2.580697014	5.85E-33	1.32E-31
CYSLTR2	3.030584933	4.856044717	6.12E-29	1.04E-27
ATP10B	3.0234378	2.000484103	2.85E-12	1.31E-11
SMR3B	3.017299745	2.850453241	6.12E-06	1.48E-05
CCL17	3.01676341	4.739879667	7.28E-14	3.81E-13
BRINP1	3.016065342	3.309763342	1.67E-26	2.42E-25
NAT8L	3.014890269	4.847666374	1.71E-39	6.36E-38
GABRD	2.9960659	2.831812418	6.92E-35	1.80E-33
KRT14	2.99036066	2.921232785	2.56E-11	1.08E-10
RNF183	2.983341012	2.144880831	3.88E-23	4.29E-22
SSX1	2.974141289	4.167625211	3.28E-22	3.35E-21
EREG	2.968683133	1.865266025	5.89E-12	2.64E-11
ALOX5	2.964135348	6.368192248	2.04E-19	1.65E-18
DUSP13	2.959705972	1.848459807	7.71E-19	6.03E-18
CDKN2A	2.952500784	2.568949532	1.80E-21	1.75E-20
EEF1A2	2.952340932	2.718819041	1.97E-12	9.20E-12
PCSK2	2.947209424	7.842206191	1.38E-17	9.76E-17
TIAM1	2.947031985	4.38907612	3.05E-46	1.93E-44
ADGRF4	2.942011971	1.717364281	9.16E-15	5.20E-14
BPIFB1	2.935277132	1.826782937	2.38E-08	7.50E-08
IFNE	2.933471366	2.40803055	1.68E-17	1.18E-16
CDH2	2.932067603	4.722676081	8.40E-29	1.42E-27
POSTN	2.930578232	6.227850968	3.64E-20	3.12E-19
STAC	2.927649428	2.859446636	1.06E-27	1.65E-26
LEMD1	2.924159979	4.351407115	1.58E-37	5.03E-36
ITGA2	2.917314462	5.245923456	2.61E-37	8.10E-36
SYNDIG1L	2.914532019	2.56034518	5.55E-32	1.17E-30
ZNF560	2.907711741	1.773999492	2.83E-15	1.68E-14
CCDC33	2.902041805	1.771029238	5.36E-24	6.37E-23
RYR1	2.899010251	3.366087406	1.57E-49	1.35E-47
GCGR	2.891486364	1.911981424	5.57E-07	1.53E-06
H2AW	2.887353157	4.282645986	1.02E-25	1.40E-24
CHGB	2.877036572	4.934075678	4.76E-10	1.78E-09
WNT10A	2.871582093	3.706458608	8.46E-19	6.60E-18
CXCL5	2.868951803	1.723294377	3.54E-13	1.75E-12
LRATD1	2.866174278	4.037378113	4.38E-50	3.89E-48
STK32A	2.865189708	5.045861148	9.04E-70	4.15E-67
PDZRN4	2.854800197	3.787894381	7.79E-15	4.46E-14
FAXC	2.852245824	2.778725113	1.38E-52	1.50E-50
CDKN2B	2.842596897	3.583371162	1.26E-42	6.13E-41
CCL13	2.840221934	4.284865053	1.34E-19	1.10E-18
DHDH	2.833663728	2.804552719	3.03E-28	4.93E-27
DRAXIN	2.814512447	1.932172687	3.98E-30	7.43E-29
TRIM54	2.807396734	2.976002842	1.50E-25	2.04E-24
NXPH4	2.805937377	2.208104789	8.19E-12	3.62E-11
CLDN9	2.796305263	4.974335327	3.59E-28	5.81E-27
CD207	2.791874667	3.874371874	2.19E-13	1.10E-12
IL36RN	2.790536492	1.842249826	6.01E-25	7.73E-24
TMEM184A	2.789070285	2.797081454	1.22E-40	5.00E-39
RSPO1	2.785633575	2.028722754	1.77E-08	5.65E-08
TRIM36	2.784407659	2.67464351	5.27E-15	3.07E-14
ADTRP	2.784306158	3.134613697	3.66E-20	3.14E-19
GALNT5	2.783579777	2.029090886	2.36E-16	1.53E-15
TREM1	2.780546523	3.359246868	1.70E-21	1.65E-20
KLK13	2.778085066	2.48146174	1.54E-32	3.39E-31
SDK1	2.777677278	3.503151	1.49E-23	1.72E-22
PNMT	2.771351657	3.039188339	2.45E-26	3.50E-25
MMP1	2.756702575	2.02053976	1.10E-15	6.76E-15
CELF4	2.755085317	2.229535419	7.70E-34	1.83E-32
GLT1D1	2.743136181	4.078507977	9.44E-64	2.41E-61
ULBP2	2.740144093	3.760218356	1.97E-45	1.18E-43
EVA1A	2.733951161	4.808575007	3.78E-33	8.71E-32
KRT19	2.727086112	8.970874633	1.06E-25	1.45E-24
MAMLD1	2.726979325	3.801958827	1.56E-39	5.86E-38
LPL	2.724414821	5.339560914	2.39E-30	4.56E-29
FOXI2	2.723388116	2.023678204	1.24E-15	7.62E-15
NOTUM	2.715873036	1.672073532	9.67E-07	2.57E-06
NPTX2	2.715659611	2.35477403	3.91E-18	2.90E-17
TMEM100	2.714909281	4.219268287	5.44E-20	4.60E-19
SHROOM4	2.707731451	4.766422392	6.69E-68	2.49E-65
MDFI	2.700404557	4.15591093	1.68E-30	3.24E-29
COL1A1	2.696361725	8.625842857	6.19E-17	4.18E-16
NELL2	2.693378909	6.855474763	4.44E-22	4.48E-21
MKX	2.690745826	3.074720199	8.10E-16	5.03E-15
ADORA1	2.686939684	5.184635999	2.32E-54	2.81E-52
EPYC	2.682352338	1.949187852	1.37E-06	3.59E-06
CSMD1	2.672676259	1.753450518	2.25E-12	1.04E-11
FSTL4	2.668127585	1.933447685	1.28E-16	8.43E-16
NFE2L3	2.665104161	4.522154565	7.15E-25	9.15E-24
FAM20A	2.661169312	5.936908383	3.62E-27	5.47E-26
CCL20	2.658935658	2.736203225	2.51E-14	1.37E-13
IGFBP6	2.654970612	8.974221015	3.68E-22	3.74E-21
MMP16	2.65240121	2.959876545	5.10E-26	7.11E-25
KISS1R	2.652069902	1.746434802	3.31E-23	3.68E-22
SYN1	2.649915868	2.096910378	1.30E-23	1.51E-22
CBLN4	2.647681762	2.734867344	4.61E-16	2.91E-15
PRRT4	2.645712735	2.503624743	4.73E-08	1.45E-07
CDH22	2.644427945	2.440447262	8.63E-21	7.87E-20
GJB4	2.643149401	1.89728721	4.03E-18	2.99E-17
TCIM	2.642810103	7.884464374	8.62E-27	1.26E-25
APLN	2.642203433	3.08268737	6.13E-23	6.67E-22
ADAMTS9	2.638825	4.726447795	1.92E-38	6.63E-37
LGALS3	2.633970303	9.239409368	5.73E-40	2.24E-38
IGF2	2.633827987	2.014510237	9.56E-06	2.26E-05
SAA1	2.631581113	3.470731408	6.01E-08	1.82E-07
MET	2.631494045	7.902393258	2.76E-47	1.93E-45
GABBR2	2.630739179	5.157186468	1.74E-29	3.05E-28
ALDH1A3	2.628498621	3.284487861	1.16E-27	1.79E-26
NTM	2.623301696	2.919502677	2.48E-21	2.38E-20
MDK	2.620755086	8.26087094	2.03E-36	5.97E-35
SSTR3	2.620060804	2.049065268	1.87E-19	1.51E-18
UNC5CL	2.614061332	3.382622229	9.16E-31	1.79E-29
NKAIN4	2.608861401	3.663456072	1.91E-23	2.18E-22
ENTPD1	2.59751326	5.391244025	9.87E-70	4.39E-67
UGT3A2	2.592294821	1.713662559	6.04E-09	2.02E-08
ALDH3B1	2.579902928	4.637024323	3.24E-48	2.48E-46
MROH6	2.576325782	3.642490781	1.26E-36	3.75E-35
TGFA	2.573085391	6.141195475	1.37E-61	2.69E-59
ESM1	2.572159689	4.848400536	5.82E-24	6.88E-23
HRK	2.570389737	3.198153662	3.48E-22	3.54E-21
ABCC3	2.567796798	5.177615175	1.09E-46	7.22E-45
CA12	2.563417949	5.482393064	3.40E-16	2.17E-15
FRMD3	2.560606179	6.587338808	1.90E-42	9.09E-41
HRH1	2.557826979	3.449449166	6.24E-34	1.50E-32
VSTM2L	2.55276269	4.73686356	2.46E-25	3.28E-24
SPOCK2	2.552462191	7.60340939	1.15E-20	1.03E-19
LAD1	2.548899252	5.190439058	2.16E-50	1.97E-48
TNFSF18	2.539434379	2.152546827	4.65E-16	2.93E-15
B3GNT7	2.536593509	4.543436432	2.35E-52	2.51E-50
CC2D2B	2.5278101	2.246789094	2.87E-27	4.36E-26
DEFB1	2.523110725	4.296961153	4.93E-09	1.66E-08
KCP	2.52245794	2.459531528	3.75E-30	7.02E-29
KRT5	2.520188133	3.402317079	5.72E-06	1.39E-05
SPOCK1	2.506889094	4.908142477	1.61E-25	2.19E-24
RNF225	2.499656597	1.906972332	4.35E-20	3.71E-19
FNDC4	2.497960156	5.726024866	1.43E-32	3.16E-31
KRTAP2-3	2.486524353	1.738135988	1.90E-12	8.86E-12
UBE2QL1	2.485788423	4.031680955	5.84E-48	4.40E-46
CCNA1	2.481706623	2.549259543	5.22E-20	4.43E-19
IL1RAP	2.480522419	3.728058292	3.00E-35	8.09E-34
AMIGO2	2.479318145	5.080124772	2.69E-41	1.17E-39
CD55	2.471496197	7.735885771	3.29E-25	4.33E-24
NPC2	2.471245999	10.87553242	2.07E-69	8.64E-67
LRRC52	2.462627074	1.810018481	1.05E-15	6.46E-15
NOD1	2.4557612	5.079383024	1.07E-34	2.74E-33
ABTB2	2.454722575	4.411701214	3.31E-39	1.19E-37
PDE5A	2.443420421	6.48565092	2.70E-36	7.88E-35
UPK2	2.442356242	1.887217803	7.50E-14	3.93E-13
MUC1	2.440810041	6.375735258	4.67E-18	3.45E-17
SLCO4C1	2.437668022	2.956202152	9.92E-18	7.12E-17
CYP2W1	2.435597735	1.753804492	1.06E-09	3.84E-09
RUNX1	2.433396709	3.879679617	2.50E-38	8.45E-37
PRSS23	2.424830038	6.651150712	1.81E-34	4.60E-33
DUSP6	2.417753604	8.606985829	3.76E-46	2.36E-44
ACBD7	2.410746356	4.223161213	5.33E-31	1.06E-29
CTSH	2.410586655	6.753125984	1.63E-37	5.17E-36
SDC4	2.409436513	10.34838103	5.90E-44	3.18E-42
COL7A1	2.40749736	2.577445336	2.33E-15	1.40E-14
MPZL2	2.402169525	7.673976642	1.89E-67	6.63E-65
HES2	2.399960399	1.751458287	4.00E-16	2.54E-15
TAFA5	2.394555903	2.635716692	9.18E-29	1.54E-27
SCN1B	2.39422782	3.662885258	1.19E-44	6.63E-43
GABRG3	2.388712153	1.881284717	2.94E-14	1.59E-13
CNFN	2.382612249	4.176725886	8.64E-30	1.56E-28
TRIM63	2.382562047	2.291408235	1.07E-15	6.60E-15
FOLH1	2.365700184	2.219373668	5.85E-27	8.73E-26
SPOCD1	2.364805662	1.714718895	6.91E-14	3.63E-13
PHYHIP	2.364033204	4.741249641	6.35E-34	1.53E-32
MYRF	2.357591955	2.437368788	9.06E-12	3.99E-11
MXRA8	2.356174825	8.124877889	2.97E-34	7.41E-33
TNFRSF10C	2.353272619	3.955301053	1.03E-49	8.87E-48
NOX4	2.350945018	2.637165949	4.34E-35	1.16E-33
PTPRE	2.350442526	4.638561106	4.79E-35	1.27E-33
NETO1	2.347163863	1.779009648	2.51E-10	9.63E-10
PVALB	2.340785366	3.903437728	4.41E-05	9.58E-05
PLXNC1	2.336603141	4.742516766	3.19E-30	5.99E-29
ENTPD8	2.335708972	2.650076841	6.62E-25	8.49E-24
G0S2	2.333742148	6.48940937	3.68E-17	2.51E-16
CA7	2.332164405	1.914370042	6.90E-18	5.02E-17
CD109	2.330550462	3.699882612	1.36E-23	1.57E-22
AQP5	2.325098657	5.431798091	1.31E-14	7.33E-14
HLA-G	2.317780682	5.269658759	2.19E-13	1.10E-12
SEC14L6	2.316277549	1.923691419	1.93E-19	1.56E-18
TAGLN3	2.31459437	2.526644355	1.73E-09	6.14E-09
CRABP2	2.31350669	8.156813196	9.76E-22	9.64E-21
EPHX3	2.305879429	2.30324301	1.12E-20	1.01E-19
SCG5	2.305330538	6.334704858	8.29E-29	1.40E-27
ULBP1	2.299696688	2.4728029	8.26E-17	5.52E-16
GSDMA	2.298678387	2.255011483	8.75E-18	6.31E-17
RAMP1	2.298007315	4.995722661	6.88E-16	4.30E-15
SBSN	2.293354165	2.241901832	1.51E-06	3.93E-06
RIN1	2.291605626	2.891110762	2.27E-37	7.09E-36
SDR16C5	2.289274904	1.901124393	8.86E-11	3.57E-10
NRCAM	2.28554286	4.925923473	3.42E-63	8.13E-61
IER5L	2.278093031	4.281393785	2.62E-36	7.65E-35
KRT80	2.275883697	4.655478682	6.24E-24	7.36E-23
ADRA1B	2.275565288	3.070741019	1.44E-37	4.61E-36
MACROD2	2.274803438	3.520394944	2.43E-17	1.68E-16
RDH5	2.274064754	2.562468306	6.25E-27	9.29E-26
PHACTR3	2.272542132	1.697102984	9.79E-14	5.08E-13
RSPO4	2.266239648	4.59013083	7.19E-22	7.18E-21
CD70	2.260541262	2.785488399	1.21E-09	4.37E-09
MFGE8	2.258605558	7.195634186	4.74E-46	2.96E-44
GRIK3	2.258291014	1.769678042	2.09E-11	8.90E-11
CFI	2.254653989	3.688742769	9.70E-35	2.50E-33
CTHRC1	2.250990076	5.060178263	2.48E-14	1.35E-13
TP63	2.248189292	2.211804026	8.34E-12	3.69E-11
DUSP5	2.248016805	8.007129748	1.63E-22	1.70E-21
GRB7	2.245940852	5.351476515	3.22E-46	2.03E-44
PAX9	2.242134203	2.949566687	7.35E-13	3.54E-12
PPY	2.240113113	4.082395157	0.003241584	0.00544703
C1QTNF12	2.237217972	2.468381649	4.47E-19	3.54E-18
GALNT7	2.222360193	5.578928375	9.18E-66	2.75E-63
ADAM12	2.221756874	2.396579654	2.50E-11	1.06E-10
MFAP2	2.216739154	4.133568427	1.98E-26	2.84E-25
ADRA2C	2.215352203	3.372048986	4.15E-14	2.22E-13
NRP2	2.21416398	5.639278378	8.02E-38	2.62E-36
CHST2	2.206323042	6.63599559	1.97E-38	6.76E-37
SAMD11	2.204617682	3.633965748	6.50E-18	4.75E-17
TAFA2	2.203665446	2.534344317	7.36E-12	3.27E-11
KRT27	2.199000914	2.764532838	8.44E-17	5.64E-16
UNC5B	2.196665202	5.078713404	3.52E-53	3.98E-51
DUSP4	2.196243855	4.703394374	1.48E-38	5.17E-37
FOXQ1	2.191632354	6.453636968	2.78E-24	3.39E-23
NEFL	2.184025853	1.71731847	1.27E-06	3.34E-06
GGCT	2.184013203	6.502199499	1.94E-47	1.39E-45
TMC6	2.179147152	5.340785212	1.46E-43	7.62E-42
RIMS2	2.172134197	2.14110477	2.99E-20	2.59E-19
FAM111B	2.171323881	3.026294525	6.59E-24	7.76E-23
APOE	2.168878036	10.00190807	6.89E-15	3.97E-14
FAM43A	2.161251761	5.701724813	1.42E-37	4.55E-36
S100B	2.1600943	4.209131414	1.13E-10	4.50E-10
RUNX2	2.150620329	3.400857733	1.82E-26	2.62E-25
PASK	2.14530172	4.908800944	1.22E-12	5.73E-12
BBC3	2.144140952	4.325392087	7.16E-61	1.32E-58
C4orf48	2.143437704	5.862413175	5.10E-18	3.75E-17
HIGD1B	2.140527387	3.510125992	3.67E-29	6.28E-28
MTMR11	2.136934211	3.615963084	2.17E-44	1.20E-42
PHEX	2.133570243	4.402060142	1.18E-09	4.26E-09
TPSB2	2.132132922	2.614696644	3.74E-11	1.56E-10
CTSC	2.131811158	5.49401434	1.01E-28	1.69E-27
ARSI	2.129773839	1.866302996	1.35E-10	5.33E-10
HEY2	2.129416142	4.83208122	2.05E-54	2.50E-52
S100A2	2.127719548	6.384968716	1.73E-13	8.79E-13
TNC	2.116553491	5.692024468	4.83E-15	2.82E-14
NHSL2	2.115946875	3.899729586	2.18E-67	7.34E-65
RHOV	2.113544964	3.493296223	1.54E-18	1.17E-17
UPP1	2.101473779	5.537714893	4.03E-35	1.08E-33
CALB2	2.100984904	2.157702999	1.16E-06	3.06E-06
HES6	2.091933198	4.944659174	3.61E-23	3.99E-22
B3GNT8	2.086848528	3.251638277	1.60E-38	5.54E-37
LCN6	2.084610128	1.684034927	7.41E-08	2.22E-07
LCN10	2.083859084	2.059893147	4.10E-08	1.27E-07
DIRAS3	2.083030311	5.586284645	1.22E-31	2.51E-30
MYEOV	2.081083056	1.764119577	2.62E-11	1.11E-10
PIANP	2.081026651	2.571249588	1.51E-17	1.07E-16
NUDT11	2.072608412	3.379922259	1.02E-14	5.78E-14
TMEM79	2.069047373	4.42458576	5.55E-38	1.83E-36
GPRIN1	2.066671797	2.061423298	1.33E-24	1.66E-23
ADM	2.054014413	6.098396436	5.96E-26	8.28E-25
FBLL1	2.044544293	2.434142631	5.71E-16	3.59E-15
ELF3	2.044344191	4.353147981	5.79E-21	5.33E-20
NOX5	2.040421681	1.820462683	5.40E-10	2.00E-09
DEPDC1B	2.036826875	3.51355866	1.13E-14	6.36E-14
PRTN3	2.032119206	1.770391984	3.93E-15	2.31E-14
PNP	2.027617514	5.654711681	1.36E-18	1.04E-17
ITGB4	2.021921489	5.957184267	2.76E-26	3.92E-25
INMT	2.020223141	6.25661026	1.81E-10	7.03E-10
ARX	2.01521804	2.178630453	9.59E-07	2.55E-06
E2F1	2.013784448	3.932972258	3.42E-38	1.14E-36
IL17RD	2.009145562	2.863290553	3.56E-32	7.60E-31
F2RL2	2.008377095	1.821112034	2.00E-11	8.55E-11
LRCOL1	2.003182474	1.866517349	5.14E-11	2.12E-10
LURAP1L	2.002458542	4.107972994	4.09E-19	3.25E-18
B3GAT1	1.990852942	4.011036508	5.75E-39	2.05E-37
EDIL3	1.987449621	3.742031039	1.15E-34	2.94E-33
EPS8	1.987392651	5.872524874	2.30E-61	4.47E-59
ICAM1	1.98213488	6.475155784	2.28E-26	3.26E-25
PRELID3A	1.979565502	3.296788963	1.11E-41	5.04E-40
CDA	1.97950876	4.60471682	3.02E-34	7.52E-33
TBC1D2	1.977731098	6.533305839	1.18E-42	5.79E-41
CPA3	1.973671652	2.527020379	1.01E-10	4.04E-10
EMILIN3	1.973475333	1.924025753	6.77E-12	3.02E-11
PTP4A3	1.973464833	6.0871398	7.51E-57	1.03E-54
GREB1	1.972604998	1.940202763	3.21E-09	1.11E-08
S100A6	1.971277242	13.02101071	1.12E-25	1.54E-24
PHLDA3	1.970408057	6.467890732	5.16E-58	7.65E-56
BID	1.966355868	4.977556764	8.72E-52	8.84E-50
BEAN1	1.963717199	2.496063177	1.03E-20	9.37E-20
SPINK2	1.958652354	3.442799141	1.93E-18	1.46E-17
KRT13	1.954587834	1.845627115	8.44E-09	2.77E-08
CLIP3	1.952824949	4.513207142	8.51E-30	1.54E-28
GLP1R	1.949247021	2.490525933	7.55E-09	2.50E-08
EPPK1	1.948899312	2.396980748	7.52E-21	6.88E-20
SYTL1	1.946526015	5.531822429	1.46E-44	8.10E-43
PLAG1	1.941431326	3.667672142	2.18E-37	6.84E-36
EGFL6	1.940115677	1.790649026	1.66E-11	7.16E-11
LZTS1	1.932885355	3.18536466	7.45E-27	1.10E-25
QRFPR	1.932012731	1.954377101	1.68E-11	7.23E-11
TYRO3	1.929914659	2.857835949	9.11E-36	2.56E-34
GLRB	1.925178171	3.057138531	1.57E-39	5.87E-38
MYBPHL	1.921780829	1.806640989	1.51E-11	6.52E-11
CORO2A	1.917025184	4.180129534	2.03E-48	1.58E-46
P4HA2	1.916179377	5.001867922	1.46E-72	8.40E-70
SLITRK4	1.914080414	2.241529758	4.06E-21	3.81E-20
PSD3	1.910653891	4.823937892	6.41E-47	4.37E-45
COL5A1	1.903691333	4.751530219	1.00E-13	5.19E-13
SPATA18	1.899760672	3.399534732	5.44E-19	4.29E-18
FAM83A	1.897348725	2.574383103	4.44E-09	1.50E-08
SFTA2	1.892633946	2.946552008	5.77E-13	2.81E-12
C5AR2	1.891980319	1.983238991	3.23E-21	3.06E-20
IGF2BP2	1.890363167	5.361216541	2.38E-42	1.13E-40
MYO1G	1.890073401	4.281021132	2.14E-11	9.09E-11
DKK1	1.888801838	1.812916066	5.41E-08	1.64E-07
PCDHAC2	1.888045431	2.109641179	7.38E-18	5.36E-17
GPX2	1.887616202	2.253191174	1.75E-05	4.00E-05
CLPSL2	1.88690951	1.715079453	2.79E-10	1.06E-09
VCAN	1.884997678	3.58010579	3.56E-11	1.49E-10
EMILIN2	1.884826248	5.031611069	2.66E-34	6.66E-33
S100A5	1.880672431	5.464398507	1.12E-26	1.63E-25
MLXIPL	1.879455384	3.517147062	1.21E-20	1.09E-19
SMIM10L2A	1.876752445	5.81498921	8.31E-23	8.89E-22
PLXNA4	1.876459508	2.967723898	2.18E-16	1.42E-15
GJA4	1.875539121	6.994574525	2.03E-34	5.14E-33
TGFBI	1.872928409	5.765797639	1.65E-22	1.73E-21
XDH	1.872419806	1.976681506	8.64E-08	2.57E-07
NR1D1	1.871442336	6.076857158	2.16E-24	2.65E-23
CDH13	1.871208163	2.406372257	1.02E-23	1.19E-22
PHLDA2	1.868098898	6.222422508	3.14E-25	4.14E-24
CXCL8	1.867067586	3.988812964	3.91E-11	1.62E-10
RGS4	1.860267161	3.484801399	7.20E-09	2.39E-08
NRK	1.859841406	2.2097762	3.76E-08	1.16E-07
ERP27	1.856379076	5.666159367	4.48E-21	4.19E-20
YPEL4	1.855415863	2.322608199	8.15E-21	7.44E-20
KLC3	1.854936816	2.106895184	5.67E-18	4.16E-17
TNFRSF21	1.852573914	5.500569737	2.48E-25	3.30E-24
COL8A2	1.850967726	6.562526992	2.93E-19	2.35E-18
IQGAP3	1.849639802	1.998077855	5.00E-19	3.94E-18
HPN	1.847966672	6.600407245	5.11E-25	6.62E-24
TPD52L1	1.84629219	5.905096678	6.43E-49	5.30E-47
SLC28A3	1.844743358	1.895362891	7.17E-12	3.19E-11
GGT2	1.841323712	2.763923853	2.70E-19	2.17E-18
SERINC2	1.838794812	7.509853362	3.98E-63	9.30E-61
ETV5	1.838105493	5.839533003	1.92E-67	6.63E-65
TSC22D1	1.835558348	8.415429487	1.67E-26	2.42E-25
ARMCX3	1.835545808	8.238629414	1.99E-25	2.68E-24
FJX1	1.830905056	3.446888566	2.30E-35	6.27E-34
NGFR	1.83047662	5.097243089	9.96E-13	4.73E-12
PLPP2	1.828153811	4.174004194	3.10E-21	2.94E-20
KRT222	1.827385538	1.720057019	1.97E-09	6.95E-09
DHRS3	1.825989968	8.971557101	1.21E-31	2.49E-30
RNASE2	1.82500458	2.132322605	2.47E-13	1.23E-12
ZMAT3	1.82465068	5.067806989	2.23E-62	4.73E-60
TNFSF15	1.82302778	3.158256895	8.97E-24	1.05E-22
PALM	1.823012461	5.659402965	6.34E-27	9.41E-26
TGM2	1.822758548	6.156647763	1.62E-21	1.57E-20
GOLGA7B	1.821578105	2.802911238	3.02E-17	2.08E-16
ELFN1	1.820965322	2.247094719	1.25E-27	1.94E-26
LONRF2	1.820470153	5.69901068	3.06E-24	3.72E-23
C1orf226	1.820068112	3.240565179	1.96E-31	3.98E-30
MAG	1.817601062	3.67858148	2.32E-12	1.07E-11
TPSAB1	1.816429078	2.517585671	1.01E-09	3.68E-09
LOXL2	1.805012881	3.735233309	3.16E-30	5.95E-29
BMERB1	1.800097388	5.378536113	1.97E-48	1.54E-46
PPP1R1C	1.793986877	2.097197229	2.19E-11	9.32E-11
S100A4	1.787465256	9.524460692	8.52E-13	4.06E-12
UCN	1.784332649	3.312950179	6.91E-21	6.35E-20
ERFE	1.779312206	5.589063401	1.02E-13	5.26E-13
ARHGAP23	1.777953552	4.7961293	2.62E-48	2.02E-46
PKP2	1.776519356	2.361446793	1.06E-14	5.97E-14
NPDC1	1.774908182	6.344056149	2.39E-45	1.42E-43
RAB27A	1.771906901	6.727748634	1.15E-45	6.99E-44
FAM171A2	1.770432744	4.185867055	1.46E-30	2.83E-29
LY6E	1.765136531	8.083526176	5.66E-23	6.17E-22
MYH2	1.759849949	1.822489705	0.026402284	0.038020171
GPR162	1.759825593	2.743007341	3.59E-19	2.86E-18
INHBB	1.75729946	7.301038612	2.51E-23	2.84E-22
CCND1	1.750412457	8.23939661	1.24E-54	1.53E-52
TMEM255A	1.749627194	2.516179177	1.27E-10	5.02E-10
CYP24A1	1.748431858	3.741641246	6.01E-07	1.64E-06
AK1	1.748152594	4.962997901	1.05E-32	2.34E-31
GNLY	1.739329233	4.428708521	1.42E-09	5.07E-09
SLC9A5	1.736998062	2.136105451	1.75E-22	1.83E-21
ERBB3	1.734561748	5.176538484	3.37E-24	4.06E-23
B4GALNT3	1.733591428	4.254508433	8.16E-30	1.48E-28
STING1	1.728048209	6.249324523	2.10E-36	6.17E-35
TGM1	1.721142354	3.020440027	9.64E-19	7.47E-18
IGFBP3	1.719772323	6.557032997	1.97E-15	1.19E-14
PLA2G10	1.718323149	1.816388334	5.47E-08	1.66E-07
SULT2B1	1.718128896	3.067745931	6.92E-16	4.32E-15
CBARP	1.718119156	1.921151428	6.36E-18	4.65E-17
TNFRSF12A	1.714735791	8.400893223	4.34E-20	3.70E-19
SLC1A5	1.714665509	5.295561252	5.40E-20	4.57E-19
PDE1C	1.711150697	2.222205659	2.67E-17	1.84E-16
RAET1G	1.708769617	2.535986246	4.62E-19	3.66E-18
FGFBP1	1.706587736	4.631072489	3.13E-06	7.86E-06
CCL26	1.705749424	1.80446172	4.06E-13	2.00E-12
ALPL	1.702117878	4.7813463	3.45E-18	2.57E-17
SOX4	1.696196821	6.869422409	7.84E-35	2.03E-33
INF2	1.694002061	5.31993218	2.52E-37	7.84E-36
PDE9A	1.693930403	4.670859636	1.24E-41	5.57E-40
ARNTL	1.693238434	5.335320984	3.53E-21	3.34E-20
KL	1.69150782	2.978335345	5.98E-28	9.53E-27
ITGA3	1.691113159	8.262784882	3.00E-38	1.01E-36
MANEAL	1.691014315	3.319565191	1.62E-39	6.04E-38
MARCO	1.689842206	4.651524843	6.18E-08	1.87E-07
CCNP	1.689595381	4.051011494	5.35E-15	3.11E-14
TMEM108	1.688509904	3.525307011	8.60E-20	7.17E-19
PRDM1	1.685722662	5.926969292	5.93E-30	1.09E-28
NPTXR	1.68529912	5.18221895	3.23E-39	1.18E-37
RIPPLY3	1.685296848	1.718958158	6.98E-14	3.66E-13
BNIPL	1.685250213	4.436922667	2.66E-21	2.54E-20
CDH11	1.684672167	3.478379954	3.97E-11	1.65E-10
PLAUR	1.68426611	4.693736179	2.54E-13	1.27E-12
TGFBR1	1.683071223	5.989072296	2.32E-34	5.81E-33
MEX3A	1.680569716	2.591453126	1.04E-18	8.00E-18
CDC42EP5	1.679665249	5.311875001	3.42E-24	4.13E-23
RET	1.67766109	2.476796142	3.29E-06	8.24E-06
P2RY6	1.675275173	3.187295875	4.04E-15	2.37E-14
DMD	1.67022508	3.924219392	5.29E-15	3.08E-14
TRIB3	1.666687005	5.330850708	4.67E-09	1.58E-08
SPINT1	1.66504914	8.085954063	1.03E-52	1.13E-50
SUSD4	1.661920654	3.289390311	3.20E-20	2.77E-19
FGF20	1.6616723	1.980082631	3.80E-11	1.58E-10
COL3A1	1.659130662	8.359784118	7.49E-10	2.75E-09
TMEM132A	1.656758261	3.153101852	1.66E-16	1.09E-15
PERP	1.656698015	7.766383953	1.19E-32	2.64E-31
S100A11	1.655192566	10.89388552	1.28E-36	3.81E-35
ENC1	1.65389655	3.560772659	1.16E-20	1.05E-19
CDT1	1.653651757	3.905357681	2.28E-28	3.74E-27
FSTL3	1.650853885	5.878127322	2.97E-23	3.33E-22
SHC3	1.649354086	2.599155822	1.71E-21	1.66E-20
SEMA3E	1.649323694	2.503449186	5.16E-10	1.92E-09
ITPKA	1.644392286	1.985582603	3.68E-13	1.82E-12
FXYD5	1.641330442	7.11159479	3.20E-24	3.87E-23
QSOX1	1.641118001	6.090394656	2.25E-36	6.61E-35
MACC1	1.639329278	3.376598132	1.10E-17	7.88E-17
SLC35F2	1.637904983	5.358471776	3.21E-45	1.88E-43
CSAG1	1.63729902	2.673160821	0.002432917	0.004162259
APOC1	1.636580665	6.604632929	3.31E-09	1.14E-08
SCGB3A1	1.634061197	3.937877028	1.03E-07	3.03E-07
MATN3	1.628592569	1.960607706	3.08E-11	1.29E-10
LGALS1	1.62618476	9.352622397	1.95E-20	1.71E-19
FCN3	1.624691226	3.307540498	2.82E-19	2.27E-18
PROC	1.621733801	1.911735857	2.13E-12	9.90E-12
TM4SF1	1.617630922	7.756533762	3.96E-14	2.13E-13
DNASE1L2	1.616434921	3.35606695	1.93E-13	9.76E-13
NKD2	1.608384007	2.089751267	2.34E-10	9.02E-10
CDC42EP3	1.607845344	4.616611962	2.95E-23	3.31E-22
NPAS1	1.607814167	2.047742642	3.20E-14	1.73E-13
XPR1	1.60550542	5.806006985	8.14E-49	6.64E-47
BRSK1	1.605185955	2.238871308	5.19E-10	1.93E-09
PIP5KL1	1.603549848	2.920937556	3.80E-25	4.98E-24
ECE1	1.603456074	8.182117936	4.15E-59	6.81E-57
SEMA6B	1.603308469	3.594895485	3.47E-29	5.94E-28
DPYSL4	1.603112882	2.471654723	8.16E-08	2.43E-07
POU2F3	1.602883748	2.973847695	8.89E-34	2.11E-32
CHIT1	1.602300582	4.319352883	7.21E-07	1.95E-06
TRIM47	1.602050976	5.46637917	1.13E-48	9.06E-47
MKRN2OS	1.601942919	2.192480864	3.98E-17	2.72E-16
S100A1	1.596300172	3.442722484	3.29E-20	2.84E-19
DAPK2	1.59541852	6.716819683	7.69E-23	8.28E-22
ISYNA1	1.594912104	6.293067336	3.20E-41	1.39E-39
PXDN	1.594554491	3.756540553	8.59E-25	1.09E-23
MT3	1.593898814	2.084914667	3.57E-05	7.85E-05
PC	1.592087412	5.166031614	2.78E-36	8.07E-35
FGFR3	1.590242974	3.234762044	1.07E-12	5.07E-12
PODNL1	1.586834097	2.24065354	1.04E-07	3.07E-07
COL8A1	1.583662462	6.951031886	3.99E-34	9.81E-33
CARNS1	1.583605641	5.204090835	1.82E-25	2.46E-24
PLXND1	1.581449303	6.186782785	2.70E-73	1.69E-70
MST1R	1.578311735	3.514343688	3.06E-25	4.04E-24
C11orf80	1.577542254	3.918739048	1.46E-46	9.49E-45
KLHL30	1.575659111	2.149945849	1.27E-15	7.76E-15
ENPP3	1.575605896	2.439854723	1.31E-05	3.05E-05
SEPTIN3	1.57449828	2.294535768	3.58E-16	2.28E-15
HAGHL	1.572324297	2.3631388	4.92E-13	2.40E-12
DLX5	1.568060489	2.53626337	4.79E-09	1.62E-08
TRIM46	1.566828035	1.722799702	2.94E-09	1.02E-08
KCNK15	1.566287819	3.956646498	1.18E-18	9.09E-18
AFF2	1.566251067	1.96532523	8.97E-11	3.60E-10
IGFBP2	1.565622082	4.978844688	1.60E-21	1.56E-20
THBS4	1.563169401	3.838455085	1.91E-07	5.49E-07
PELI1	1.561497369	5.225965935	7.17E-18	5.21E-17
CSPG4	1.552003767	3.57420736	3.18E-24	3.85E-23
SRL	1.549965168	4.548193623	8.88E-23	9.45E-22
C1orf116	1.549704658	5.574680735	1.09E-16	7.23E-16
CLU	1.547829798	12.01671661	6.39E-16	4.00E-15
BHLHE40	1.545959273	8.342612121	3.34E-22	3.41E-21
CPT1C	1.545770111	2.292170607	6.24E-11	2.55E-10
KLHDC7B	1.544192338	3.090278023	3.11E-08	9.68E-08
PRSS22	1.543992182	4.535001652	9.09E-28	1.42E-26
IQSEC3	1.542101749	1.979031433	5.80E-09	1.94E-08
CACNB1	1.540977854	3.513649522	3.45E-28	5.59E-27
KCNS3	1.538293045	3.640509446	3.50E-26	4.93E-25
MMP12	1.536223759	2.578893719	1.71E-05	3.92E-05
APOBEC3H	1.534555026	2.62543846	2.60E-18	1.95E-17
GIPR	1.534132928	1.817801943	3.55E-13	1.76E-12
HCAR2	1.533431735	1.896845333	1.12E-07	3.30E-07
BCAT1	1.532681325	3.141973519	2.36E-12	1.09E-11
SEMA3F	1.528275248	6.225108079	2.37E-52	2.52E-50
FAT2	1.527863784	1.771391357	1.09E-07	3.21E-07
ATP11A	1.527772006	5.95695542	4.67E-28	7.48E-27
SNAP25	1.526388319	2.644856035	2.03E-14	1.12E-13
SPATA9	1.52580415	1.762350292	1.18E-12	5.59E-12
HPGDS	1.525597247	2.274600372	3.07E-16	1.97E-15
KDELR3	1.524960683	5.582642336	4.30E-37	1.32E-35
RAPGEF5	1.524620601	3.837630711	2.83E-39	1.03E-37
NAB2	1.523710293	7.451387289	5.64E-30	1.04E-28
NSG1	1.515389271	2.107019799	3.49E-06	8.72E-06
BMP1	1.514825342	5.616251998	4.21E-68	1.61E-65
PTPRU	1.512967715	5.024223452	9.03E-20	7.52E-19
INSL3	1.511052488	1.916878981	5.96E-10	2.20E-09
ENDOD1	1.509263743	6.567652428	7.69E-37	2.32E-35
JAG2	1.508991455	4.310173636	2.66E-47	1.87E-45
IL1RN	1.507146138	4.410467478	1.79E-11	7.70E-11
CYSRT1	1.506987042	3.899555191	3.69E-18	2.74E-17
PLA2G5	1.506980725	2.347014765	9.95E-08	2.94E-07
DLG4	1.5003655	3.90443076	9.88E-60	1.74E-57
PCDHB2	1.500018489	2.115383539	1.31E-10	5.16E-10
NT5E	1.499460631	6.587174065	1.84E-16	1.20E-15
LINGO1	1.498594637	2.625159476	2.90E-16	1.86E-15
SST	1.497198554	2.471110787	0.008997655	0.014023483
F5	1.495138094	3.317112394	4.79E-05	0.000103527
SPP1	1.495038841	6.293833376	1.67E-08	5.35E-08
CCN4	1.494926493	2.197987647	4.38E-07	1.22E-06
DRAM1	1.494254905	4.834002886	2.18E-25	2.91E-24
FBXO2	1.49354391	5.341771411	1.56E-18	1.19E-17
COX4I2	1.492751231	5.366293986	3.41E-14	1.84E-13
COL26A1	1.490877336	1.817642132	4.65E-08	1.42E-07
EHF	1.489204988	4.402696025	1.46E-10	5.75E-10
CRACR2B	1.488543896	3.400566739	7.35E-24	8.63E-23
C15orf48	1.487673106	3.635153263	3.88E-09	1.32E-08
GRIA3	1.486434547	1.711542685	8.81E-05	0.000183195
GATA5	1.485544144	2.603674247	0.001207926	0.0021587
ETHE1	1.485465905	6.111668378	8.04E-30	1.46E-28
NTRK3	1.483657815	1.834341391	2.79E-09	9.69E-09
ABR	1.481981926	5.092626887	5.45E-62	1.10E-59
FHOD1	1.481380794	5.457782471	6.16E-48	4.61E-46
CDC42EP1	1.479858026	6.92299102	5.04E-38	1.66E-36
COL1A2	1.474800507	7.879685602	2.48E-09	8.64E-09
TGFB1	1.471553397	6.376664923	2.77E-41	1.20E-39
PAQR6	1.470513382	3.077682195	3.63E-18	2.69E-17
MVP	1.470311342	7.257383789	1.85E-34	4.69E-33
TNFAIP6	1.468701686	2.55725353	8.82E-11	3.55E-10
SRPX2	1.467330342	2.051648933	4.22E-09	1.43E-08
C3	1.46702795	7.854990936	8.25E-09	2.71E-08
PLEKHA4	1.46670918	6.753076078	4.77E-21	4.43E-20
CRHR2	1.466288644	1.853220666	3.41E-11	1.43E-10
C2CD4B	1.463550345	3.381835463	1.18E-07	3.47E-07
LMO3	1.460468182	6.914906545	2.79E-35	7.55E-34
BCHE	1.460245551	2.734258047	8.43E-05	0.000176035
FGF1	1.458763865	3.699743521	1.22E-29	2.19E-28
WNT3	1.457876287	3.232774053	1.73E-33	4.03E-32
ST8SIA4	1.457130645	3.733972181	8.78E-22	8.72E-21
HES4	1.453465471	4.529256849	6.87E-16	4.29E-15
CA2	1.451867581	4.723383788	7.33E-15	4.20E-14
MYEF2	1.450739713	2.781414546	4.66E-35	1.24E-33
OSCAR	1.450398956	3.288918223	6.41E-12	2.87E-11
GPR4	1.448960269	4.312004652	1.36E-29	2.41E-28
ETNK2	1.445848325	4.691189747	6.68E-23	7.26E-22
REEP2	1.445484758	2.888488923	6.05E-17	4.08E-16
SLC14A2	1.442817472	2.72902567	0.000640589	0.001192743
PSD	1.442086479	2.119956672	1.48E-13	7.55E-13
DIRAS1	1.441848175	2.217096237	9.22E-09	3.02E-08
FABP3	1.441613655	5.065842127	2.52E-08	7.93E-08
NXNL2	1.441313386	1.949433172	3.93E-10	1.48E-09
PAQR4	1.441237233	2.691495824	6.56E-30	1.20E-28
VASN	1.440862606	7.308493923	5.59E-28	8.92E-27
SNORC	1.440420389	1.769783876	3.44E-12	1.57E-11
DYSF	1.434847496	4.746546326	1.72E-40	7.01E-39
ANGPTL4	1.434798751	6.346107737	7.48E-15	4.29E-14
SLC35F3	1.433424639	2.656476466	5.38E-10	2.00E-09
HACD1	1.432230096	3.611863053	2.82E-20	2.44E-19
CXCL1	1.430852948	2.265269306	2.89E-06	7.28E-06
SCD	1.426879442	4.470577744	6.45E-14	3.40E-13
MAP3K6	1.423797056	5.05096899	7.72E-52	7.89E-50
IRX2	1.42232743	3.383980479	7.41E-07	2.01E-06
LRRC75A	1.419379472	4.086707908	5.61E-43	2.80E-41
PLXDC1	1.409207661	2.704846378	2.78E-20	2.41E-19
SIPA1L2	1.408927576	4.862359415	9.38E-39	3.31E-37
F2R	1.407303418	5.506444866	1.69E-31	3.46E-30
CYP4B1	1.407133206	5.478366202	7.65E-10	2.81E-09
MSI1	1.406634625	2.378980852	1.63E-06	4.23E-06
C9orf16	1.40438687	7.139947196	5.45E-29	9.28E-28
PMAIP1	1.403686734	3.778907198	5.90E-11	2.42E-10
GJC1	1.399629539	2.890499072	3.80E-22	3.85E-21
SDC3	1.399069648	6.147975132	2.69E-34	6.71E-33
NID1	1.398135851	5.331739935	2.47E-31	4.98E-30
FLRT3	1.396011903	4.943404898	3.20E-14	1.73E-13
CALCB	1.394593724	2.490873822	0.000464112	0.000880688
B4GALT6	1.394079661	3.126836082	6.18E-20	5.21E-19
PCP4L1	1.393339909	2.900147761	1.07E-05	2.52E-05
TRABD2A	1.390306266	2.405873471	1.62E-13	8.25E-13
MRGPRE	1.387085739	3.016495202	2.08E-13	1.05E-12
DOCK9	1.38632654	6.183350181	1.15E-37	3.71E-36
ASF1B	1.385170761	3.971085472	1.50E-20	1.33E-19
ARHGAP19	1.383447699	4.15408957	8.47E-19	6.60E-18
SLC30A2	1.382483392	6.206350498	3.83E-11	1.59E-10
FAP	1.381998403	2.384609501	4.90E-08	1.50E-07
SLC38A11	1.381190606	1.854101016	4.46E-11	1.84E-10
RNF224	1.378902035	2.662309555	3.16E-17	2.17E-16
PALM3	1.377408337	5.718593437	1.15E-11	5.03E-11
CCND2	1.377251597	7.324236278	1.21E-42	5.92E-41
ECEL1	1.37685023	2.638305932	3.91E-06	9.68E-06
TNFSF9	1.376321427	2.772121633	5.31E-06	1.30E-05
THEM5	1.374811538	3.314108002	6.70E-09	2.23E-08
CASTOR2	1.37470657	3.504953281	1.23E-31	2.53E-30
ARHGAP40	1.373822069	2.072523697	0.000293068	0.000571461
RTN2	1.372881642	2.768062078	5.63E-24	6.67E-23
RMI2	1.372176757	3.664702519	1.79E-25	2.42E-24
MELTF	1.371151309	3.724999843	4.23E-15	2.48E-14
CREB5	1.370637408	2.759149513	4.30E-13	2.11E-12
ST3GAL5	1.370068303	5.809150176	9.92E-46	6.05E-44
MFSD4A	1.369382169	2.575853458	9.19E-15	5.22E-14
TTC39B	1.365985762	3.758640307	1.38E-24	1.72E-23
NDUFA4L2	1.365733097	5.506305814	2.51E-18	1.88E-17
EPOP	1.36498772	2.961935563	7.28E-15	4.18E-14
CBX2	1.362354422	2.22755527	2.65E-18	1.99E-17
SNX25	1.362255946	5.80616775	3.19E-30	5.99E-29
C1orf115	1.361375425	7.583214763	3.48E-19	2.78E-18
PDLIM7	1.361169394	5.422079333	3.48E-37	1.08E-35
FBN3	1.360790388	3.58385949	9.85E-17	6.54E-16
WTIP	1.360464553	3.538969074	3.16E-23	3.52E-22
EPHX4	1.359712378	3.547175404	2.87E-19	2.31E-18
AGT	1.359685872	3.978934711	6.40E-11	2.61E-10
EVPL	1.358220704	5.979510433	1.52E-38	5.30E-37
RIMBP2	1.356942999	2.041497537	2.06E-09	7.24E-09
RTN4R	1.356701339	4.243821934	6.31E-30	1.16E-28
VWA1	1.356222596	6.39261521	2.40E-29	4.15E-28
SREBF1	1.355406638	6.053702177	2.01E-39	7.39E-38
ANXA1	1.354701249	9.927017686	6.64E-18	4.84E-17
EDA2R	1.354449532	4.181557633	6.76E-40	2.61E-38
NRIP1	1.354308271	4.712433759	1.16E-16	7.65E-16
CX3CL1	1.352408772	6.139187797	3.22E-36	9.34E-35
MTHFD1L	1.352007834	4.694847452	8.34E-53	9.20E-51
LBX2	1.35100339	1.706125974	2.38E-10	9.15E-10
PLEKHG4	1.350768282	3.682598815	1.78E-21	1.72E-20
DPYSL3	1.350623195	6.779852695	2.66E-16	1.71E-15
CMTM3	1.350413194	5.727431826	1.31E-29	2.33E-28
CCL18	1.350357191	6.080489547	7.22E-06	1.74E-05
SVOPL	1.350326825	2.005088667	9.13E-10	3.33E-09
SLCO4A1	1.350277854	2.70862287	1.96E-10	7.58E-10
COL5A2	1.349571109	5.05320265	3.05E-11	1.28E-10
LRRC4	1.348213123	2.058570774	6.19E-14	3.27E-13
APLNR	1.346992125	5.503682214	5.79E-24	6.85E-23
MYH10	1.34476168	6.492492129	1.74E-26	2.51E-25
CDH24	1.344176134	3.765699853	6.40E-38	2.10E-36
SEC14L2	1.343714095	4.03679013	4.70E-24	5.61E-23
BICDL2	1.339981873	4.027253518	8.67E-37	2.61E-35
DDB2	1.339783372	4.645805063	1.67E-50	1.53E-48
SEL1L3	1.339390527	6.078792552	3.14E-16	2.01E-15
IRX6	1.335888484	2.338000756	0.001812639	0.003159112
PPM1N	1.332390596	1.907355661	4.47E-09	1.51E-08
SNX22	1.331346939	7.216364688	4.06E-14	2.18E-13
STX1B	1.321125053	1.815315478	3.71E-11	1.54E-10
SAMD4A	1.318544871	4.25010083	4.24E-23	4.67E-22
SNCG	1.316744647	5.927037027	4.21E-10	1.58E-09
ADGRG2	1.313995574	2.751756699	5.48E-08	1.66E-07
ANKRD65	1.312776485	3.710036327	6.77E-14	3.56E-13
NXN	1.312207265	5.285881486	5.17E-21	4.78E-20
TMEM98	1.309450871	6.789368113	1.13E-27	1.75E-26
LAMC2	1.308582291	6.989563474	3.11E-24	3.77E-23
SLC52A3	1.306638408	1.687352044	3.53E-09	1.21E-08
SYCE1L	1.299844398	4.037297191	9.00E-13	4.29E-12
TMEM200A	1.299054273	2.946441478	1.08E-07	3.19E-07
ARHGEF38	1.295349256	2.726827581	4.38E-08	1.35E-07
ADAMTS7	1.294577282	2.277782782	4.99E-18	3.67E-17
FUT2	1.292032756	2.282775184	2.30E-12	1.07E-11
GPRC5B	1.288860907	5.767479113	5.05E-43	2.53E-41
CD44	1.288041967	7.560207652	9.62E-39	3.38E-37
ETV1	1.287867237	4.401138135	6.47E-27	9.59E-26
TMEM154	1.287649504	2.263854969	4.39E-12	1.99E-11
CA11	1.287217902	6.462010981	4.31E-30	8.03E-29
GUCY1B1	1.286116944	4.107602798	2.75E-30	5.22E-29
TPRG1	1.28444106	1.970397229	2.64E-06	6.69E-06
NANOS3	1.284404308	2.65076612	7.77E-15	4.45E-14
PLP1	1.283717509	2.170038996	0.003282337	0.005505443
AQP9	1.283468772	1.995750426	3.37E-07	9.45E-07
SMIM1	1.28266238	5.548063267	4.34E-23	4.77E-22
PDGFA	1.282243492	3.849270202	1.72E-39	6.39E-38
ERICH5	1.281648467	2.606043832	2.17E-09	7.63E-09
COL4A1	1.281180584	6.465463293	2.15E-24	2.64E-23
ALB	1.280578302	1.910903521	0.000355219	0.000684514
SPHK1	1.278005176	4.298938235	1.90E-20	1.67E-19
PMEPA1	1.277110563	5.451532483	5.32E-34	1.29E-32
TLCD1	1.27685757	4.70048904	6.78E-28	1.07E-26
RNF24	1.272984473	4.876184179	1.40E-62	3.11E-60
MCAM	1.272643628	5.694115465	4.43E-28	7.10E-27
SPRY4	1.270449895	5.063073563	2.36E-32	5.12E-31
ALKAL2	1.26863318	2.785880785	2.04E-07	5.85E-07
ROR1	1.26856218	2.139525395	3.23E-10	1.22E-09
TNIK	1.266362532	4.243722769	7.07E-39	2.50E-37
P3H3	1.261105307	5.582376984	7.06E-30	1.28E-28
PRICKLE1	1.260955474	3.947290722	1.81E-17	1.27E-16
PLP2	1.260705034	6.880525967	7.37E-25	9.40E-24
EFNB3	1.259083563	2.311241	4.20E-10	1.58E-09
BHLHE41	1.258730107	8.099092558	3.71E-22	3.76E-21
PPL	1.258336948	7.332752514	2.12E-17	1.48E-16
EPHA4	1.25800313	5.799443782	1.17E-15	7.20E-15
ELOVL4	1.255841051	2.391979223	2.93E-16	1.88E-15
SLITRK6	1.254365867	1.714922593	0.001885214	0.003277723
NHLRC4	1.251896587	1.94291225	3.77E-10	1.42E-09
MILR1	1.251009835	3.564608246	5.67E-11	2.33E-10
TCERG1L	1.250872106	6.223211946	6.56E-10	2.42E-09
AC007906.2	1.250246548	1.833811978	7.76E-11	3.14E-10
SPECC1	1.250205015	2.956154177	2.76E-23	3.11E-22
HDAC9	1.24943592	2.635150565	1.47E-12	6.90E-12
C17orf107	1.24847381	1.903612766	3.07E-11	1.29E-10
S100A10	1.248389296	8.976020473	2.43E-10	9.33E-10
PCDH17	1.247373618	3.263017291	1.96E-25	2.64E-24
ABHD17C	1.247158025	5.088127087	3.62E-34	8.99E-33
CD151	1.245376283	7.970772103	4.75E-34	1.16E-32
PLD3	1.243998292	8.390628319	5.21E-40	2.05E-38
MTRNR2L1	1.24293179	2.340010683	0.006465815	0.010347706
NMB	1.242838906	7.702703408	3.04E-09	1.05E-08
IRF5	1.241030858	3.764381166	2.54E-25	3.37E-24
LTBP1	1.240701583	4.121202973	4.18E-10	1.57E-09
PIEZO2	1.240050312	2.199653829	2.71E-12	1.25E-11
FBXO41	1.239059013	2.749163559	6.58E-23	7.15E-22
TREM2	1.238670769	5.198552017	1.43E-09	5.12E-09
EBI3	1.238221209	3.963181256	1.47E-08	4.73E-08
ABCG4	1.236793133	1.790820026	1.03E-10	4.09E-10
BCL2L1	1.234372863	6.89184567	4.49E-34	1.10E-32
PLK2	1.234151338	5.125556877	1.69E-22	1.77E-21
IGSF3	1.231202105	5.073839186	3.19E-19	2.55E-18
FYN	1.230543135	6.3667293	1.17E-43	6.11E-42
TMEM117	1.229663166	3.787395523	1.64E-36	4.85E-35
MLLT11	1.229091918	3.290226402	1.07E-20	9.68E-20
MEGF9	1.227491412	6.746973753	9.79E-26	1.35E-24
ACER2	1.225470745	3.133457922	2.00E-15	1.21E-14
TLDC2	1.223703826	1.729849772	2.11E-06	5.39E-06
AQP1	1.219540653	7.520902007	5.18E-25	6.70E-24
PCDH12	1.218735784	4.438823404	2.89E-23	3.25E-22
CERS1	1.218429957	1.941638084	1.68E-10	6.56E-10
HLA-DQB2	1.218012457	6.076311178	5.99E-06	1.45E-05
SAMD1	1.215834196	6.182237946	1.74E-53	1.98E-51
RNF39	1.215626963	2.450188214	1.78E-13	9.02E-13
HIP1	1.215300531	5.614610559	2.19E-38	7.49E-37
PGR	1.213963038	1.92789292	1.19E-06	3.13E-06
LDLRAD3	1.212602493	3.236249442	1.35E-29	2.39E-28
S100A16	1.212390868	7.906995895	2.04E-33	4.74E-32
SLC2A13	1.209494135	2.648956087	3.19E-24	3.87E-23
SRRM3	1.209203963	2.386354368	4.80E-13	2.35E-12
ATP10A	1.206982656	2.114779924	8.35E-13	3.99E-12
ME3	1.20586764	4.363930875	7.38E-27	1.09E-25
CDC42BPG	1.205276192	5.240552723	2.87E-40	1.15E-38
AHR	1.204308492	5.483435776	9.06E-22	8.99E-21
BASP1	1.204073067	7.049478092	8.68E-15	4.94E-14
MICAL2	1.203233693	3.628870973	9.02E-16	5.58E-15
ITGA7	1.201785686	4.408730668	7.86E-26	1.09E-24
SPRED3	1.200999525	2.122581196	1.94E-14	1.07E-13
GIPC3	1.199482158	3.17648462	2.96E-17	2.03E-16
DSC2	1.199434862	3.526214818	2.80E-13	1.40E-12
CD1B	1.198416971	1.948667008	0.000170353	0.000342945
MCTP2	1.197643334	4.032963938	6.33E-44	3.39E-42
CPAMD8	1.186406528	5.173364986	2.61E-05	5.84E-05
EFNA3	1.185506677	2.590880277	8.24E-17	5.51E-16
S100A9	1.185026313	6.249552206	8.10E-07	2.18E-06
C1QL4	1.183643613	3.404144856	1.83E-07	5.28E-07
MGAT4B	1.182771072	6.862870067	8.77E-44	4.65E-42
FAM155A	1.182608184	1.78491793	2.14E-06	5.48E-06
SV2A	1.182346826	4.34474604	3.21E-14	1.73E-13
NECTIN1	1.18035416	3.239112423	3.46E-15	2.05E-14
RHOBTB3	1.177422072	5.410929184	1.17E-31	2.42E-30
NOTCH3	1.175714827	5.658504499	2.11E-32	4.59E-31
GPT	1.172435717	2.477784328	1.28E-09	4.60E-09
AUTS2	1.171838713	2.844933126	1.50E-16	9.87E-16
HPSE	1.171640265	2.750907627	1.56E-12	7.31E-12
RGS11	1.166930578	1.895791855	1.40E-09	5.02E-09
DAPL1	1.165759355	6.973308197	4.25E-11	1.76E-10
EFHD2	1.164577958	8.434883782	3.03E-20	2.62E-19
RCOR2	1.164459368	2.08833692	1.02E-09	3.68E-09
ARSJ	1.164097731	2.475420693	3.29E-10	1.25E-09
SERGEF	1.163975911	6.043613344	1.20E-13	6.18E-13
MAD2L2	1.162484541	5.023657614	5.85E-30	1.08E-28
PBX3	1.158984346	7.035074121	1.50E-10	5.88E-10
MYLPF	1.15811598	2.264294225	6.86E-07	1.87E-06
SLC47A1	1.157372674	4.488011289	7.77E-19	6.07E-18
TFPI2	1.156526597	2.496364981	0.000328634	0.000636667
ASCL5	1.155704701	1.712749641	9.64E-07	2.57E-06
MAPK13	1.155398683	6.224413358	2.96E-38	9.97E-37
GJA5	1.155280441	3.542735709	4.22E-21	3.96E-20
TTC39A	1.154831666	3.541356224	1.33E-19	1.09E-18
SH2D4A	1.152589734	5.790565264	4.89E-44	2.64E-42
GSDMB	1.151610201	3.666400254	2.23E-13	1.12E-12
PLEKHG5	1.150970797	3.54456136	6.85E-35	1.79E-33
SPRY1	1.149439002	6.705568236	4.32E-21	4.04E-20
RAB15	1.149023889	4.626331594	6.73E-28	1.07E-26
KLK1	1.148010797	4.257942401	0.018398749	0.027269715
ENG	1.146624441	7.620296626	8.82E-20	7.35E-19
SOX3	1.14497611	2.12723574	0.015948884	0.023903384
ARNTL2	1.143547332	2.233394767	2.71E-09	9.41E-09
MBOAT2	1.142197481	4.773812946	3.31E-20	2.86E-19
GPR161	1.141547786	2.64988432	1.20E-19	9.85E-19
LRP5L	1.140124391	4.32173621	2.77E-18	2.07E-17
CEMIP	1.139948934	2.92812118	3.84E-06	9.52E-06
RAB34	1.139560656	7.446782933	8.06E-38	2.63E-36
PPBP	1.13788936	2.067037194	0.000854361	0.001563115
CD276	1.137076019	5.627678605	6.87E-41	2.89E-39
UBTD1	1.134989141	6.183812925	6.56E-46	4.05E-44
LCN12	1.13491893	7.357420211	6.18E-15	3.57E-14
ADGRB3	1.13339403	1.808832516	9.93E-08	2.93E-07
SFRP1	1.132814077	5.330245754	0.005529429	0.008937341
DLL4	1.132361384	4.356497815	1.67E-15	1.01E-14
THBS2	1.132255572	3.468135769	4.76E-05	0.000102931
BARX1	1.131852863	1.946903444	0.0017669	0.003085639
ACOT7	1.131565751	4.30142513	8.32E-25	1.06E-23
SOX8	1.129544811	2.207870181	3.48E-08	1.08E-07
PAFAH1B3	1.128203172	5.380063285	1.66E-22	1.73E-21
SLC52A1	1.127820763	1.808728242	4.30E-06	1.06E-05
PKP1	1.125541786	2.251009295	5.83E-06	1.41E-05
NCMAP	1.124535596	4.462144571	4.67E-15	2.73E-14
COL5A3	1.123924198	3.528606797	6.17E-13	2.99E-12
POPDC3	1.121064618	1.765444773	0.007658728	0.012089774
TNNI1	1.118461132	2.270428939	1.25E-08	4.05E-08
IGSF9	1.117499775	3.098060296	8.30E-16	5.14E-15
LIMK1	1.117318985	5.408260995	9.32E-52	9.38E-50
TOR4A	1.11698419	4.819262489	2.53E-41	1.11E-39
TMCC3	1.116960104	5.513085903	8.51E-18	6.15E-17
TNFRSF10B	1.116956862	5.780752987	9.64E-54	1.11E-51
RENBP	1.116942631	4.823976138	2.17E-09	7.63E-09
RAD23B	1.116113491	7.829128997	1.13E-39	4.31E-38
DTL	1.115780599	2.387030904	4.06E-13	2.00E-12
CFB	1.114060392	1.74081518	4.24E-07	1.18E-06
KCNK5	1.110927368	5.868657006	1.91E-34	4.84E-33
LENG9	1.110822557	3.012030833	1.25E-17	8.91E-17
ADAMTS2	1.110465358	2.761900698	3.51E-07	9.82E-07
NOVA1	1.109867108	2.582454044	9.21E-06	2.18E-05
NRTN	1.107949335	1.91612174	6.29E-07	1.72E-06
LOX	1.107863661	4.176475896	1.31E-06	3.42E-06
TEPP	1.106647689	3.782843049	1.20E-07	3.51E-07
AJAP1	1.105140158	1.923209683	3.06E-07	8.62E-07
LAMP3	1.104803943	4.350526437	3.43E-07	9.61E-07
SDC1	1.104069531	7.42468337	1.86E-18	1.41E-17
ARRDC2	1.103110491	5.998334595	3.91E-27	5.89E-26
FAM20C	1.102920287	5.62892205	8.08E-19	6.31E-18
PAPLN	1.101944709	5.100570871	1.31E-16	8.65E-16
MSN	1.101081768	9.17466955	2.42E-38	8.18E-37
IL18R1	1.101081515	2.888731066	3.15E-07	8.87E-07
NIBAN1	1.101036151	4.517367613	5.58E-10	2.06E-09
PCNX2	1.100980191	3.598362063	2.65E-16	1.71E-15
CHRM3	1.100326827	1.853000038	2.45E-08	7.71E-08
BAX	1.099872593	6.521217549	1.25E-35	3.47E-34
GCNT4	1.099834744	2.475588434	1.18E-10	4.68E-10
CCL22	1.098991689	3.044057695	0.000113527	0.000232969
FHL3	1.098079001	4.741181953	5.51E-25	7.10E-24
VWA5B2	1.097921629	1.760911466	1.53E-07	4.44E-07
INSR	1.094612646	5.669705349	6.67E-44	3.56E-42
CPM	1.092580399	3.909641146	9.42E-17	6.27E-16
DPY19L1	1.088585973	4.55614278	1.25E-26	1.82E-25
TMSB10	1.087878812	12.83663075	4.10E-13	2.02E-12
NRGN	1.087533049	5.392376586	3.45E-16	2.20E-15
CHL1	1.087271209	1.873335285	0.001865183	0.003245352
IER5	1.086902617	5.084540755	1.53E-29	2.71E-28
IGSF21	1.085352919	2.065062006	4.50E-09	1.52E-08
GOLGA8A	1.085277959	5.8997912	1.53E-08	4.92E-08
CST4	1.084879011	3.6315313	0.005451889	0.008826502
EPOR	1.083064019	6.238877258	1.15E-13	5.94E-13
DRICH1	1.081684607	1.91775454	4.02E-09	1.37E-08
EMP2	1.081149769	5.120242072	1.26E-21	1.23E-20
SEMA4C	1.080907384	4.942824615	1.00E-44	5.67E-43
MOCOS	1.080539233	2.042714967	3.52E-09	1.20E-08
SUSD1	1.080273945	4.013545754	3.25E-24	3.93E-23
CLEC14A	1.079772015	6.246648669	2.51E-22	2.58E-21
TEDC2	1.078394449	2.276909636	1.57E-13	8.01E-13
PI4K2A	1.077909238	5.637670747	1.82E-28	3.00E-27
STRADB	1.07754434	5.300033412	3.35E-26	4.72E-25
RRAS	1.07750858	8.272602787	2.98E-20	2.58E-19
CXCL16	1.075191441	6.254163931	9.20E-26	1.27E-24
CHD4	1.074219446	4.460603231	3.59E-20	3.08E-19
MTUS1	1.072462897	5.153181995	1.64E-24	2.03E-23
PLXNA3	1.072417652	4.56749521	1.31E-38	4.59E-37
CSPG5	1.07239777	1.749998159	9.31E-08	2.76E-07
H2BC9	1.071505749	2.075289569	6.90E-11	2.81E-10
PRAF2	1.070967999	4.975220051	4.82E-18	3.55E-17
TNNC2	1.070368425	3.26607435	5.31E-06	1.30E-05
ZFP36L1	1.069564727	9.180993392	7.27E-20	6.10E-19
AGRN	1.069410182	7.149616291	1.32E-42	6.39E-41
CLEC5A	1.068508826	2.493513364	1.85E-10	7.17E-10
FOXS1	1.068168685	3.404311899	1.02E-10	4.09E-10
TRNP1	1.067956371	4.121398377	2.12E-08	6.71E-08
GBP3	1.067217705	5.851296178	2.38E-11	1.01E-10
APOBEC2	1.067032188	1.786909224	2.53E-05	5.68E-05
CRACDL	1.065147535	4.406141458	3.76E-49	3.14E-47
PRR7	1.065017567	2.806232858	9.96E-11	3.98E-10
SLC7A2	1.063968523	6.614294995	2.16E-12	1.00E-11
FCGR2A	1.063498242	3.729463566	1.60E-10	6.27E-10
ADAMTSL5	1.063470568	1.931201529	9.04E-08	2.68E-07
CTSB	1.063434551	11.86634276	9.22E-20	7.65E-19
TGFB1I1	1.063353182	4.80755462	5.93E-40	2.30E-38
NFAM1	1.062569933	3.41634964	1.88E-11	8.03E-11
AMOT	1.060744498	4.528540171	3.19E-15	1.89E-14
ORM1	1.060388974	1.8987393	0.000673934	0.001251112
PLK3	1.059912056	5.246555348	8.74E-19	6.80E-18
SLC26A8	1.05916833	1.726636638	8.58E-06	2.04E-05
SUSD2	1.056800398	5.34072546	2.27E-07	6.48E-07
RARG	1.056223755	5.502545046	3.33E-39	1.20E-37
ACTN1	1.052362214	5.486693305	1.42E-27	2.18E-26
KCNK16	1.052211175	2.238147497	0.013979341	0.021146976
PLEKHG2	1.050507781	4.340257544	5.56E-19	4.37E-18
CDR2L	1.050458	3.597775811	1.68E-23	1.93E-22
TLR2	1.049965377	3.672227245	1.57E-11	6.79E-11
SLC17A9	1.049018559	2.786525167	1.30E-08	4.19E-08
MECOM	1.048314808	3.156462078	4.91E-13	2.40E-12
IRAK2	1.047787324	4.098243492	1.40E-20	1.25E-19
GPX1	1.047555821	9.804141757	3.88E-26	5.44E-25
TK1	1.046713666	4.520593249	8.47E-12	3.74E-11
MREG	1.046703457	4.070438186	4.16E-28	6.69E-27
PON2	1.046675469	6.059263427	1.08E-40	4.46E-39
RINL	1.046625108	4.475216894	2.22E-32	4.82E-31
SPARC	1.04484486	9.824656662	2.32E-28	3.80E-27
CDKN1A	1.044595578	8.481827191	2.93E-14	1.59E-13
ARMCX6	1.044156099	5.420144192	5.23E-25	6.75E-24
ESR1	1.041817835	3.2715293	2.67E-05	5.98E-05
SLC22A4	1.041675147	2.186541744	2.96E-12	1.36E-11
CHPT1	1.03930835	6.05827914	5.57E-24	6.62E-23
ITGB6	1.039029917	4.540429009	2.76E-09	9.57E-09
SPC24	1.038865308	2.331650705	9.15E-11	3.67E-10
TGFB2	1.037352608	3.476496605	3.07E-08	9.59E-08
MALL	1.036780912	4.059328356	4.51E-10	1.69E-09
RUNDC3A	1.036246075	2.567605718	5.22E-13	2.54E-12
PPP1R3G	1.035503423	2.159936127	2.67E-08	8.37E-08
RGS5	1.034979253	7.95576918	4.28E-12	1.94E-11
WNT5A	1.034703647	4.135497671	4.29E-16	2.71E-15
ANKRD22	1.034577482	2.323709232	7.36E-05	0.00015513
UCP2	1.033761957	8.640943268	4.45E-16	2.81E-15
DVL1	1.033339561	6.745632373	5.57E-41	2.35E-39
CENPK	1.0328882	1.986426517	1.88E-09	6.65E-09
FAM89B	1.031415723	3.219364416	1.03E-11	4.53E-11
APLP1	1.030609788	2.663856954	1.53E-08	4.91E-08
ZNF581	1.02989723	6.036228748	1.53E-26	2.22E-25
CYS1	1.029436921	6.11626523	0.000938288	0.001704673
MMP14	1.029119041	7.131283299	1.63E-15	9.93E-15
CAPN3	1.029078789	1.797712869	5.68E-07	1.56E-06
RAPGEFL1	1.028489501	2.641144227	2.23E-16	1.45E-15
TMC7	1.027393281	1.721424179	3.89E-07	1.09E-06
FAM167B	1.026132643	5.543678406	1.72E-15	1.04E-14
ADK	1.024616135	5.77562788	9.36E-56	1.24E-53
FCER1A	1.024435548	4.138938105	5.19E-05	0.000111765
SHF	1.024246099	3.93213347	2.52E-19	2.03E-18
MYO3B	1.020049878	2.648664297	2.04E-18	1.54E-17
RNFT2	1.018928233	2.109283457	5.49E-11	2.26E-10
TMEM63B	1.018729235	5.587647459	2.83E-30	5.35E-29
ANPEP	1.017946764	3.611352719	1.02E-06	2.70E-06
ATIC	1.017126995	6.310915445	2.58E-34	6.46E-33
ATF5	1.01565093	6.002116384	2.26E-09	7.92E-09
CTSD	1.01516828	8.173964987	2.83E-18	2.11E-17
CADM3	1.014276381	3.018002152	0.001913698	0.003324311
HMOX1	1.013051295	5.8340434	6.97E-09	2.31E-08
TAS1R3	1.01068834	2.269197922	3.65E-06	9.09E-06
HK3	1.009377173	2.830520296	7.40E-06	1.78E-05
RARA	1.009070451	5.173991238	1.78E-39	6.59E-38
ADAMTS12	1.008283799	1.968171093	2.07E-06	5.31E-06
LSR	1.00634744	7.741325815	2.27E-38	7.72E-37
SH3BGRL3	1.006032092	9.000446367	1.44E-19	1.18E-18
GINS2	1.004837849	3.512959068	8.57E-17	5.72E-16
MICALL2	1.003898337	3.743445909	6.23E-23	6.77E-22
PAPPA	1.00344842	1.907866173	9.25E-07	2.47E-06
CDK5RAP2	1.002937082	5.500499283	6.32E-13	3.06E-12
CTSS	1.001578864	6.99786295	8.03E-12	3.56E-11
SFXN3	1.001075192	5.313423122	3.58E-40	1.42E-38
TNFSF4	1.000165315	2.284957424	4.62E-06	1.13E-05
